# Supplementary material for: Transcription Profiling Reveals Cooperative Metabolic Interactions in a Microbial Cheese-Ripening Community Composed of Debaryomyces hansenii, Brevibacterium aurantiacum, and Hafnia alvei
Source: Front Microbiol. 2019 Aug 16;10:1901. doi: 10.3389/fmicb.2019.01901 (PMC6706770; doi:10.3389/fmicb.2019.01901)
Supplement: Supplementary file 2 [file Table_2.xlsx]

## Sheet: Tables_S4
Impact of H. alvei on the expression of selected genes involved in carbohydrate catabolism in B. aurantiacum												Expression level of selected genes involved in carbohydrate catabolism in B. aurantiacum
Pathway	Predicted protein product	Gene symbol	EC number / TC number	Locus tag	Fold changea							Pathway	Predicted protein product	Gene symbol	EC number / TC number	Locus tag	Normalized readsa
					D21_DH_HA_BA vs D21_DH_BA	D28_DH_HA_BA vs D28_DH_BA											D21_DH_BA	D28_DH_BA	D21_DH_HA_BA	D28_DH_HA_BA
D-galactose catabolism (Leloir pathway)	aldose 1-epimerase	galM	EC 5.1.3.3	Ga0063698_01900	0.843	0.596						D-galactose catabolism (Leloir pathway)	aldose 1-epimerase	galM	EC 5.1.3.3	Ga0063698_01900	12.917	17.3609	10.763	10.4609
				Ga0063698_04151	NE	NE										Ga0063698_04151	-	-	-	-
	UDP-galactose 4-epimerase	galE	EC 5.1.3.2	Ga0063698_03787	1.338	1.379							UDP-galactose 4-epimerase	galE	EC 5.1.3.2	Ga0063698_03787	406.425	387.012	541.195	534.295
	galactokinase	galK	EC 2.7.1.6	Ga0063698_01902	0.765	0.79							galactokinase	galK	EC 2.7.1.6	Ga0063698_01902	33.1763	36.1989	25.1015	27.7659
	UDPglucose--hexose-1-phosphate uridylyltransferase	galT	EC 2.7.7.12	Ga0063698_01901	0.571	1.12							UDPglucose--hexose-1-phosphate uridylyltransferase	galT	EC 2.7.7.12	Ga0063698_01901	34.4202	17.4452	19.4915	22.1886
D-galactonate catabolism	2-dehydro-3-deoxyphosphogalactonate aldolase	dgoK	EC 4.1.2.21	Ga0063698_02076	0.131	0.075						D-galactonate catabolism	2-dehydro-3-deoxyphosphogalactonate aldolase	dgoK	EC 4.1.2.21	Ga0063698_02076	68.6871	68.1452	8.97565	4.71615
	2-dehydro-3-deoxygalactonokinase	dgoA	EC 2.7.1.58	Ga0063698_02075	0.143	0.079							2-dehydro-3-deoxygalactonokinase	dgoA	EC 2.7.1.58	Ga0063698_02075	112.58	119.063	16.2682	8.80717
	galactonate dehydratase	dgoD	EC 4.2.1.6	Ga0063698_02077	0.133	0.085							galactonate dehydratase	dgoD	EC 4.2.1.6	Ga0063698_02077	130.126	114.719	17.4515	8.88102
Lactate catabolism	Lactate permease			Ga0063698_00078	0.454	1.008						Lactate catabolism	Lactate permease			Ga0063698_00078	9.54442	3.86325	4.29774	5.09776
				Ga0063698_01022	0.705	0.78										Ga0063698_01022	1831.76	1534.04	1283.49	1169.08
				Ga0063698_02003	0.73	0.975										Ga0063698_02003	32.4156	28.4637	23.6286	25.9798
	quinone-dependent D-iLDH			Ga0063698_02476	0.845	0.749							quinone-dependent D-iLDH			Ga0063698_02476	1249.78	1222.86	1050.31	889.969
	quinone-dependent L-iLDH			Ga0063698_01021	0.865	1.36							quinone-dependent L-iLDH			Ga0063698_01021	624.952	348.913	536.621	460.961
				Ga0063698_01577	0.612	0.761										Ga0063698_01577	48.2923	36.8837	29.5018	24.6188
	Dld II-type quinone/cytochrome -dependent D-iLDH			Ga0063698_03183	0.794	0.973							Dld II-type quinone/cytochrome -dependent D-iLDH			Ga0063698_03183	8.71241	6.00404	7.02189	4.59339
	quinone/cytochrome -dependent L-iLDH complex protein LldE			Ga0063698_03054	2.686	3.122							quinone/cytochrome -dependent L-iLDH complex protein LldE			Ga0063698_03054	241.618	249.609	644.211	780.284
	quinone/cytochrome -dependent L-iLDH complex protein LldF			Ga0063698_03055	2.228	2.518							quinone/cytochrome -dependent L-iLDH complex protein LldF			Ga0063698_03055	124.698	112.181	275.815	286.086
	quinone/cytochrome -dependent L-iLDH complex protein LldG			Ga0063698_03056	2.786	2.827							quinone/cytochrome -dependent L-iLDH complex protein LldG			Ga0063698_03056	16.0934	16.0345	44.4159	46.1233
Acetate catabolism	monocarboxylic acid transporter MctC			Ga0063698_02914	1.829	1.532						Acetate catabolism	monocarboxylic acid transporter MctC			Ga0063698_02914	39.6221	64.9673	72.5635	98.1647
	acetyl-CoA synthase			Ga0063698_03261	0.99	1.032							acetyl-CoA synthase			Ga0063698_03261	296.305	331.89	292.119	337.082
Citrate catabolism	citrate-Mg2+:H+ or citrate-Ca2+:H+ symporter, CitMHS family		TC 2.A.11	Ga0063698_02009	0.856	0.392						Citrate catabolism	citrate-Mg2+:H+ or citrate-Ca2+:H+ symporter, CitMHS family		TC 2.A.11	Ga0063698_02009	61.9684	111.302	52.6265	39.8773
				Ga0063698_02372	0.407	0.224										Ga0063698_02372	20.7121	17.4646	8.40615	4.32428
	Na+/citrate or Na+/malate symporter, 2-HCT family		TC 2.A.24	Ga0063698_03885	0.807	1.139							Na+/citrate or Na+/malate symporter, 2-HCT family		TC 2.A.24	Ga0063698_03885	9.51227	4.84268	7.6831	7.11978
Ethanol catabolism	NAD-dependent aldehyde dehydrogenaseb			Ga0063698_03417	0.843	1.779						Ethanol catabolism	NAD-dependent aldehyde dehydrogenaseb			Ga0063698_03417	368.788	303.653	310.077	535.094
	Zn-dependent alcohol dehydrogenasec			Ga0063698_03416	0.689	2.086							Zn-dependent alcohol dehydrogenasec			Ga0063698_03416	211.316	121.727	145.063	246.603
aBiological conditions are coded according to the following rules: D21 and D28 correspond to the sampling time (day 21 and day 28, respectively); DH, HA and BA correspond to the presence of D. hansenii, H. alvei and B. aurantiacum, respectively												aBiological conditions are coded according to the following rules: D21 and D28 correspond to the sampling time (day 21 and day 28, respectively); DH, HA and BA correspond to the presence of D. hansenii, H. alvei and B. aurantiacum, respectively
Fold change values are colored according to the following rules: white=no change; slight red=down-regulation and fold change > 0.5; dark red=down-regulation and fold change ≤ 0.5; slight green=up-regulation and fold change < 2;												Normalization was performed against B. aurantiacum: the read numbers were divided by the sum of the reads that mapped to the CDSs of B. aurantiacum and multiplied by a factor 1,000,000.
dark green=up-regulation and fold change ≥ 2. NE=gene not expressed												The color scale represents the abundance of normalized reads, with red indicating low abundance and green indicating high abundance
Diffential expression analysis was conducted using DESeq2 package, adjusted p-value < 0.05												bOnly orthologs of the Corynebacterium glutamicum gene ald are presented
bOnly orthologs of the Corynebacterium glutamicum gene ald are presented												cOnly orthologs of the Corynebacterium glutamicum gene adhA are presented
cOnly orthologs of the Corynebacterium glutamicum gene adhA are presented

## Sheet: Tables_S5
Impact of B. aurantiacum on the expression of selected genes involved in carbohydrate catabolism in H. alvei												Expression level of selected genes involved in carbohydrate catabolism in H. alvei
Pathway	Predicted protein product	Gene symbol	EC number	Locus tag	Fold changea							Pathway	Predicted protein product	Gene symbol	EC number	Locus tag	Normalized readsa
					D21_DH_HA_BA vs D21_DH_HA	D28_DH_HA_BA vs D28_DH_HA											D21_DH_HA	D28_DH_HA	D21_DH_HA_BA	D28_DH_HA_BA
D-galactonate catabolism	2-dehydro-3-deoxyphosphogalactonate aldolase	dgoK	4.1.2.21	Ga0116594_103555	0.695	0.575						D-galactonate catabolism	2-dehydro-3-deoxyphosphogalactonate aldolase	dgoK	4.1.2.21	Ga0116594_103555	8.66063	8.77167	6.03895	5.07644
	2-dehydro-3-deoxygalactonokinase	dgoA	2.7.1.58	Ga0116594_103554	0.591	0.539							2-dehydro-3-deoxygalactonokinase	dgoA	2.7.1.58	Ga0116594_103554	36.4948	40.4634	21.7617	21.9575
	galactonate dehydratase	dgoD	4.2.1.6	Ga0116594_103556	0.945	0.564							galactonate dehydratase	dgoD	4.2.1.6	Ga0116594_103556	9.81406	11.3312	9.42702	6.44806
Citrate catabolism	citrate:succinate antiporter	citT		Ga0116594_100437	0.607	0.058						Citrate catabolism	citrate:succinate antiporter	citT		Ga0116594_100437	99.1451	160.705	60.6655	9.34904
	triphosphoribosyl-dephospho-CoA synthase	citG	2.4.2.52	Ga0116594_100438	0.385	0.057							triphosphoribosyl-dephospho-CoA synthase	citG	2.4.2.52	Ga0116594_100438	26.2527	49.3396	10.0977	2.85289
	holo-ACP synthase	citX	2.7.7.61	Ga0116594_100439	0.286	0.059							holo-ACP synthase	citX	2.7.7.61	Ga0116594_100439	25.3053	60.1853	7.40433	3.55904
	citrate lyase subunit alpha / citrate CoA-transferase	citF	2.8.3.10	Ga0116594_100440	0.284	0.061							citrate lyase subunit alpha / citrate CoA-transferase	citF	2.8.3.10	Ga0116594_100440	107.649	205.586	30.7937	12.6335
	citrate lyase subunit beta / citryl-CoA lyase	citE	4.1.3.34	Ga0116594_100441	0.213	0.075							citrate lyase subunit beta / citryl-CoA lyase	citE	4.1.3.34	Ga0116594_100441	194.812	319.803	42.0974	24.0232
	citrate lyase subunit gamma (acyl carrier protein)	citD		Ga0116594_100442	0.179	0.116							citrate lyase subunit gamma (acyl carrier protein)	citD		Ga0116594_100442	33.8337	55.4505	6.31538	6.42105
	[citrate (pro-3S)-lyase] ligase	citC	6.2.1.22	Ga0116594_100443	0.196	0.1							[citrate (pro-3S)-lyase] ligase	citC	6.2.1.22	Ga0116594_100443	177.278	251.651	35.3126	25.2301
aBiological conditions are coded according to the following rules: D21 and D28 correspond to the sampling time (day 21 and day 28, respectively); DH, HA and BA correspond to the presence of D. hansenii, H. alvei and B. aurantiacum, respectively												aBiological conditions are coded according to the following rules: D21 and D28 correspond to the sampling time (day 21 and day 28, respectively); DH, HA and BA correspond to the presence of D. hansenii, H. alvei and B. aurantiacum, respectively
Fold change values are colored according to the following rules: white=no change; slight red=down-regulation and fold change > 0.5; dark red=down-regulation and fold change ≤ 0.5; slight green=up-regulation and fold change < 2;												Normalization was performed against H. alvei: the read numbers were divided by the sum of the reads that mapped to the CDSs of H. alvei and multiplied by a factor 1,000,000.
dark green=up-regulation and fold change ≥ 2. NE=gene not expressed												The color scale represents the abundance of normalized reads, with red indicating low abundance and green indicating high abundance
Diffential expression analysis was conducted using DESeq2 package, adjusted p-value < 0.05

## Sheet: Tables_S6
Impact of H. alvei on the expression of putative excreted proteases/peptidasesa in B. aurantiacum (the genes with a LPXTG cell wall anchor domain are underlined)										Expression level of putative excreted proteases/peptidasesa in B. aurantiacum (the genes with a LPXTG cell wall anchor domain are underlined)
MEROPs family	Description	Locus tag	Fold changeb							MEROPs family	Description	Locus tag	Normalized readsb
			D21_DH_HA_BA vs D21_DH_BA	D28_DH_HA_BA vs D28_DH_BA									D21_DH_BA	D28_DH_BA	D21_DH_HA_BA	D28_DH_HA_BA
C40	Peptidase family C40 contains bacterial cell-wall modifying enzymes	Ga0063698_01321	1.057	0.993						C40	Peptidase family C40 contains bacterial cell-wall modifying enzymes	Ga0063698_01321	7160.5	7578.65	7530.87	7331.22
		Ga0063698_00835	0.93	0.879								Ga0063698_00835	562.201	631.94	519.914	533.962
C82	Family C82 contains enzymes that hydrolase (and transfer) bacterial cell wall peptides	Ga0063698_03317	1.263	1.275						C82	Family C82 contains enzymes that hydrolase (and transfer) bacterial cell wall peptides	Ga0063698_03317	186.705	199.088	235.035	256.644
M23	Peptidase family M23 contains endopeptidases that lyse bacterial cell wall peptidoglycans	Ga0063698_02726	1.421	1.727						M23	Peptidase family M23 contains endopeptidases that lyse bacterial cell wall peptidoglycans	Ga0063698_02726	179.362	162.467	253.517	262.661
M28	Family M28 contains aminopeptidases and carboxypeptidases	Ga0063698_02584	0.876	1.013						M28	Family M28 contains aminopeptidases and carboxypeptidases	Ga0063698_02584	217.839	246.615	189.527	241.337
S1	Peptidase family S1 contains serine endopeptidases	Ga0063698_04110	NE	NE						S1	Peptidase family S1 contains serine endopeptidases	Ga0063698_04110	-	-	-	-
		Ga0063698_01563	1.002	1.177								Ga0063698_01563	4433.82	3187.55	4421.86	3637.82
		-	-	-								-	-	-	-	-
S8	Peptidase family S8 contains the serine endopeptidase subtilisin and its homologues	Ga0063698_01143	0.847	1.021						S8	Peptidase family S8 contains the serine endopeptidase subtilisin and its homologues	Ga0063698_01143	207.071	155.46	174.467	152.533
S11	Peptidase family S11 contains serine-type D-Ala-D-Ala carboxypeptidases	Ga0063698_03796	0.884	1.875						S11	Peptidase family S11 contains serine-type D-Ala-D-Ala carboxypeptidases	Ga0063698_03796	4.12941	1.90712	3.61574	4.11594
		-	-	-								-	-	-	-	-
S60	Family S60 contains a endopeptidase	Ga0063698_03189	0.921	1.453						S60	Family S60 contains a endopeptidase	Ga0063698_03189	4.50783	3.06633	4.15825	3.3071
aPutative signal sequences were computed by the Integrated Microbial Genomes (IMG) database using SignalP. Putative proteases/peptidases were detected by the MEROPS batch BLAST scan in the MEROPS database (http://merops.sanger.ac.uk/cgi-bin/batch_blast)										aPutative signal sequences were computed by the Integrated Microbial Genomes (IMG) database using SignalP. Putative proteases/peptidases were detected by the MEROPS batch BLAST scan in the MEROPS database (http://merops.sanger.ac.uk/cgi-bin/batch_blast)
bBiological conditions are coded according to the following rules: D21 and D28 correspond to the sampling time (day 21 and day 28, respectively); DH, HA and BA correspond to the presence of D. hansenii, H. alvei and B. aurantiacum, respectively										bBiological conditions are coded according to the following rules: D21 and D28 correspond to the sampling time (day 21 and day 28, respectively); DH, HA and BA correspond to the presence of D. hansenii, H. alvei and B. aurantiacum, respectively
Fold change values are colored according to the following rules: white=no change; slight red=down-regulation and fold change > 0.5; dark red=down-regulation and fold change ≤ 0.5; slight green=up-regulation and fold change < 2;										Normalization was performed against B. aurantiacum: the read numbers were divided by the sum of the reads that mapped to the CDSs of B. aurantiacum and multiplied by a factor 1,000,000.
dark green=up-regulation and fold change ≥ 2. NE=gene not expressed										The color scale represents the abundance of normalized reads, with red indicating low abundance and green indicating high abundance
Diffential expression analysis was conducted using DESeq2 package, adjusted p-value < 0.05

## Sheet: Tables_S7
Impact of H. alvei on the expression of selected genes involved in amino acid catabolism in B. aurantiacum												Expression level of selected genes involved in amino acid catabolism in B. aurantiacum
Pathway	Predicted protein product	Gene symbol	EC number	Locus tag	Fold changea							Pathway	Predicted protein product	Gene symbol	EC number	Locus tag	Normalized readsa
					D21_DH_HA_BA vs T21_DH_BA	D28_DH_HA_BA vs D28_DH_BA											D21_DH_BA	D28_DH_BA	D21_DH_HA_BA	D28_DH_HA_BA
Proline degradation via PutA	bifunctional proline dehydrogenase / L-glutamate gamma-semialdehyde dehydrogenase	putA	1.5.5.2 / 1.2.1.88	Ga0063698_02157	0.596	0.799						Proline degradation via PutA	bifunctional proline dehydrogenase / L-glutamate gamma-semialdehyde dehydrogenase	putA	1.5.5.2 / 1.2.1.88	Ga0063698_02157	1183.76	1089.21	703.03	850.932
Glutamate degradation via glutamate dehydrogenase	NAD-specific glutamate dehydrogenase		1.4.1.2	Ga0063698_01361	0.744	1.036						Glutamate degradation via glutamate dehydrogenase	NAD-specific glutamate dehydrogenase		1.4.1.2	Ga0063698_01361	1035.98	824.419	767.104	847.865
Glutamate degradation via aspartate aminotransferase	aspartate aminotransferase	aspC	2.6.1.1	Ga0063698_01088	1.8	1.152						Glutamate degradation via aspartate aminotransferase	aspartate aminotransferase	aspC	2.6.1.1	Ga0063698_01088	9.69396	11.7645	17.2911	15.5146
	aspartate ammonia-lyase	aspA	4.3.1.1	Ga0063698_02317	0.423	0.622							aspartate ammonia-lyase	aspA	4.3.1.1	Ga0063698_02317	85.6704	56.2169	35.9982	32.6258
Arginine degradation via arginine decarboxylase	arginine decarboxylase	speA	4.1.1.19	Ga0063698_02202	0.812	0.818						Arginine degradation via arginine decarboxylase	arginine decarboxylase	speA	4.1.1.19	Ga0063698_02202	168.659	150.043	136.306	125.756
	agmatinase	speB	3.5.3.11	Ga0063698_02720	0.575	0.51							agmatinase	speB	3.5.3.11	Ga0063698_02720	41.6954	55.8996	23.7257	28.5734
Serine degradation via L-serine ammonia-lyase	L-serine ammonia-lyase	sdaA	4.3.1.17	Ga0063698_02441	0.76	1.111						Serine degradation via L-serine ammonia-lyase	L-serine ammonia-lyase	sdaA	4.3.1.17	Ga0063698_02441	124.795	99.1193	94.1379	112.412
Alanine degradation via alanine dehydrogenase	L-alanine dehydrogenase	ald	1.4.1.1	Ga0063698_00354	0.991	1.141						Alanine degradation via alanine dehydrogenase	L-alanine dehydrogenase	ald	1.4.1.1	Ga0063698_00354	2024.15	1950.33	1996.14	2177.2
Phenylalanine degradation via phenylacetyl-CoA ligase	phenylacetyl-CoA ligase	paaK	6.2.1.30	Ga0063698_03118	0.424	0.521						Phenylalanine degradation via phenylacetyl-CoA ligase	phenylacetyl-CoA ligase	paaK	6.2.1.30	Ga0063698_03118	464.765	400.617	195.802	208.333
	ring-1,2-phenylacetyl-CoA epoxidase subunit PaaA	paaA	1.14.13.149	Ga0063698_03120	0.711	0.806							ring-1,2-phenylacetyl-CoA epoxidase subunit PaaA	paaA	1.14.13.149	Ga0063698_03120	2139.99	2987.03	1513.75	2360.3
	ring-1,2-phenylacetyl-CoA epoxidase subunit PaaB	paaB	1.14.13.149	Ga0063698_03121	0.573	0.647							ring-1,2-phenylacetyl-CoA epoxidase subunit PaaB	paaB	1.14.13.149	Ga0063698_03121	259.14	304.491	147.547	195.782
	ring-1,2-phenylacetyl-CoA epoxidase subunit PaaC	paaC	1.14.13.149	Ga0063698_03122	0.718	0.649							ring-1,2-phenylacetyl-CoA epoxidase subunit PaaC	paaC	1.14.13.149	Ga0063698_03122	1368.35	1822.22	979.146	1160.87
	ring-1,2-phenylacetyl-CoA epoxidase subunit PaaD	paaD	1.14.13.149	Ga0063698_03123	0.783	0.676							ring-1,2-phenylacetyl-CoA epoxidase subunit PaaD	paaD	1.14.13.149	Ga0063698_03123	538.471	688.906	419.868	461.439
	ring-1,2-phenylacetyl-CoA epoxidase subunit PaaE	paaE	1.14.13.149	Ga0063698_03124	0.684	0.573							ring-1,2-phenylacetyl-CoA epoxidase subunit PaaE	paaE	1.14.13.149	Ga0063698_03124	3028.92	3264.77	2064.51	1833
	1,2-epoxyphenylacetyl-CoA isomerase	paaG	5.3.3.18	Ga0063698_03128	0.767	0.676							1,2-epoxyphenylacetyl-CoA isomerase	paaG	5.3.3.18	Ga0063698_03128	447.461	472.758	341.29	313.352
	oxepin-CoA hydrolase / 3-oxo-5,6-dehydrosuberyl-CoA semialdehyde dehydrogenase	paaZ	3.3.2.12 / 1.2.1.91	Ga0063698_03109	0.545	0.628							oxepin-CoA hydrolase / 3-oxo-5,6-dehydrosuberyl-CoA semialdehyde dehydrogenase	paaZ	3.3.2.12 / 1.2.1.91	Ga0063698_03109	1008.22	1025.33	546.334	633.271
	3-oxo-5,6-dehydrosuberyl-CoA thiolase / 3-oxoadipyl-CoA thiolase PaaJ	paaJ	2.3.1.223 / 2.3.1.174	Ga0063698_03125	0.643	0.537							3-oxo-5,6-dehydrosuberyl-CoA thiolase / 3-oxoadipyl-CoA thiolase PaaJ	paaJ	2.3.1.223 / 2.3.1.174	Ga0063698_03125	1538.5	1546.86	986.665	815.362
	2,3-dehydroadipyl-CoA hydratase	paaF	4.2.1.17	Ga0063698_03126	0.714	0.566							2,3-dehydroadipyl-CoA hydratase	paaF	4.2.1.17	Ga0063698_03126	1371.14	1490.3	974.201	821.996
	3-hydroxyadipyl-CoA dehydrogenase	paaH	1.1.1.35	Ga0063698_03127	0.669	0.652							3-hydroxyadipyl-CoA dehydrogenase	paaH	1.1.1.35	Ga0063698_03127	673.806	580.391	448.543	372.704
	Phenylacetic acid degradation protein PaaI, thioesterase	paaI	3.1.2.-	Ga0063698_03119	0.349	0.427							Phenylacetic acid degradation protein PaaI, thioesterase	paaI	3.1.2.-	Ga0063698_03119	259.917	274.185	90.3386	116.809
Threonine degradation via threonine aldolase	L-threonine aldolase	itaE	4.1.2.5	Ga0063698_03209	0.802	1.155						Threonine degradation via threonine aldolase	L-threonine aldolase	itaE	4.1.2.5	Ga0063698_03209	20.5574	17.9125	16.4045	17.3229
Threonine degradation via threonine dehydratase	threonine dehydratase	tdcB	4.3.1.19	Ga0063698_01004	0.807	0.786						Threonine degradation via threonine dehydratase	threonine dehydratase	tdcB	4.3.1.19	Ga0063698_01004	153.658	142.293	123.433	107.04
Methionine degradation via methionine gamma-lyase	L-methionine gamma-lyase	mgl	4.4.1.11	Ga0063698_00396	0.801	1.13						Methionine degradation via methionine gamma-lyase	L-methionine gamma-lyase	mgl	4.4.1.11	Ga0063698_00396	532.768	543.101	424.46	610.933
Tyrosine degradation via the homoprotocatechuate pathway	3,4-dihydroxyphenylacetate 2,3-dioxygenase	hpaD	1.13.11.15	Ga0063698_02146	0.457	0.648						Tyrosine degradation via the homoprotocatechuate pathway	3,4-dihydroxyphenylacetate 2,3-dioxygenase	hpaD	1.13.11.15	Ga0063698_02146	154.645	137.031	70.4252	87.3965
	2-hydroxy-5-carboxymethylmuconate semialdehyde dehydrogenase	hpaE	1.2.1.60	Ga0063698_02147	0.525	0.86							2-hydroxy-5-carboxymethylmuconate semialdehyde dehydrogenase	hpaE	1.2.1.60	Ga0063698_02147	119.211	86.457	62.1136	72.5892
	putative homoprotocatechuate catabolism bifunctional isomerase/decarboxylase	hpaFG	4.1.1.68 / 5.3.3.10	Ga0063698_02149	0.964	0.819							putative homoprotocatechuate catabolism bifunctional isomerase/decarboxylase	hpaFG	4.1.1.68 / 5.3.3.10	Ga0063698_02149	256.774	423.578	245.979	332.944
	2-hydroxyhepta-2,4-dienedioate hydratase	hpaH	4.2.1.163	Ga0063698_02145	0.606	0.597							2-hydroxyhepta-2,4-dienedioate hydratase	hpaH	4.2.1.163	Ga0063698_02145	49.3687	48.3349	29.8402	29.3094
	4-hydroxy-2-ketopimelate aldolase	hpaI	4.1.2.52	Ga0063698_02144	0.618	0.568							4-hydroxy-2-ketopimelate aldolase	hpaI	4.1.2.52	Ga0063698_02144	40.0088	53.4936	24.5607	25.4976
	NAD(P)-dependent succinate semialdehyde dehydrogenase	gadD	1.2.1.16	Ga0063698_00727	1.49	1.392							NAD(P)-dependent succinate semialdehyde dehydrogenase	gadD	1.2.1.16	Ga0063698_00727	26.1424	27.4951	38.6907	43.3568
Histidine degradation via histidine ammonia-lyase	Histidine ammonia-lyase	hutH	4.3.1.3	Ga0063698_02362	0.661	0.607						Histidine degradation via histidine ammonia-lyase	Histidine ammonia-lyase	hutH	4.3.1.3	Ga0063698_02362	31.1308	23.761	20.5147	15.7878
	Urocanate hydratase	hutU	4.2.1.49	Ga0063698_02355	1.149	0.518							Urocanate hydratase	hutU	4.2.1.49	Ga0063698_02355	209.8	270.779	239.521	134.646
	imidazolonepropionase	hutI	3.5.2.7	Ga0063698_02361	1.014	0.66							imidazolonepropionase	hutI	3.5.2.7	Ga0063698_02361	44.9446	50.2428	45.2219	30.7587
	formimidoylglutamate deiminase	hutF	3.5.3.13	Ga0063698_02364	0.633	0.45							formimidoylglutamate deiminase	hutF	3.5.3.13	Ga0063698_02364	22.7968	28.3577	14.475	10.5065
	putative N-formylglutamate deformylase	hutG	3.5.1.68	Ga0063698_02363	0.374	0.722							putative N-formylglutamate deformylase	hutG	3.5.1.68	Ga0063698_02363	12.3227	7.00526	4.57515	5.0697
Gamma-aminobutyrate (GABA) degradation	gamma-aminobutyrate transaminase	gabT	2.6.1.19	Ga0063698_00855	0.783	1.107						Gamma-aminobutyrate (GABA) degradation	gamma-aminobutyrate transaminase	gabT	2.6.1.19	Ga0063698_00855	317.519	241.107	247.202	263.867
	NAD(P)-dependent succinate semialdehyde dehydrogenase	gadD	1.2.1.16	Ga0063698_00727	1.49	1.392							NAD(P)-dependent succinate semialdehyde dehydrogenase	gadD	1.2.1.16	Ga0063698_00727	26.1424	27.4951	38.6907	43.3568
aBiological conditions are coded according to the following rules: D21 and D28 correspond to the sampling time (day 21 and day 28, respectively); DH, HA and BA correspond to the presence of D. hansenii, H. alvei and B. aurantiacum, respectively												aBiological conditions are coded according to the following rules: D21 and D28 correspond to the sampling time (day 21 and day 28, respectively); DH, HA and BA correspond to the presence of D. hansenii, H. alvei and B. aurantiacum, respectively
Fold change values are colored according to the following rules: white=no change; slight red=down-regulation and fold change > 0.5; dark red=down-regulation and fold change ≤ 0.5; slight green=up-regulation and fold change < 2;												Normalization was performed against B. aurantiacum: the read numbers were divided by the sum of the reads that mapped to the CDSs of B. aurantiacum and multiplied by a factor 1,000,000.
dark green=up-regulation and fold change ≥ 2. NE=gene not expressed												The color scale represents the abundance of normalized reads, with red indicating low abundance and green indicating high abundance
Diffential expression analysis was conducted using DESeq2 package, adjusted p-value < 0.05

## Sheet: Tables_S8
Impact of B. aurantiacum on the expression of selected genes involved in amino acid catabolism in H. alvei												Expression level of selected genes involved in amino acid catabolism in H. alvei
Pathway	Predicted protein product	Gene symbol	EC number	Locus tag	Fold changea							Pathway	Predicted protein product	Gene symbol	EC number	Locus tag	Normalized readsa
					D21_DH_HA_BA vs D21_DH_HA	D28_DH_HA_BA vs D28_DH_HA											D21_DH_HA	D28_DH_HA	D21_DH_HA_BA	D28_DH_HA_BA
Proline degradation via PutA	bifunctional proline dehydrogenase / L-glutamate gamma-semialdehyde dehydrogenase	putA	1.5.5.2 / 1.2.1.88	Ga0116594_10501	0.556	0.597						Proline degradation via PutA	bifunctional proline dehydrogenase / L-glutamate gamma-semialdehyde dehydrogenase	putA	1.5.5.2 / 1.2.1.88	Ga0116594_10501	747.255	523.995	419.337	313.784
Glutamate degradation via glutamate dehydrogenase	NADP-specific glutamate dehydrogenase	gdhA	1.4.1.4	Ga0116594_108021	1.015	0.649						Glutamate degradation via glutamate dehydrogenase	NADP-specific glutamate dehydrogenase	gdhA	1.4.1.4	Ga0116594_108021	156.841	181.943	160.975	118.471
Glutamate degradation via glutamate decarboxylase	glutamate decarboxylase	gadAB	4.1.1.15	Ga0116594_104512	0.962	0.823						Glutamate degradation via glutamate decarboxylase	glutamate decarboxylase	gadAB	4.1.1.15	Ga0116594_104512	5.44723	4.43328	5.32644	3.67128
Glutamate degradation via aspartate aminotransferase	aspartate aminotransferase	aspC	2.6.1.1	Ga0116594_109336	0.764	0.814						Glutamate degradation via aspartate aminotransferase	aspartate aminotransferase	aspC	2.6.1.1	Ga0116594_109336	338.711	344.66	261.257	281.009
	aspartate ammonia-lyase	aspA	4.3.1.1	Ga0116594_1018162	2.25	4.718							aspartate ammonia-lyase	aspA	4.3.1.1	Ga0116594_1018162	853.536	754.463	1945.62	3570.78
Arginine degradation via arginine decarboxylase	arginine decarboxylase	speA	4.1.1.19	Ga0116594_106836	1.048	1.169						Arginine degradation via arginine decarboxylase	arginine decarboxylase	speA	4.1.1.19	Ga0116594_106836	285.603	360.152	302.772	421.919
	agmatinase	speB	3.5.3.11	Ga0116594_106833	0.602	1.246							agmatinase	speB	3.5.3.11	Ga0116594_106833	155.267	110.626	94.3466	138.012
	arginine decarboxylase	adiA	4.1.1.19	Ga0116594_100537	1.193	1.884							arginine decarboxylase	adiA	4.1.1.19	Ga0116594_100537	38.408	38.2563	46.2594	72.7435
	arginine decarboxylase	adiA	4.1.1.19	Ga0116594_10455	1.008	1.166							arginine decarboxylase	adiA	4.1.1.19	Ga0116594_10455	18.0915	12.213	18.3849	14.4198
Serine degradation via L-serine ammonia-lyase	L-serine ammonia-lyase	sdaA	4.3.1.17	Ga0116594_1082136	2.353	4.157						Serine degradation via L-serine ammonia-lyase	L-serine ammonia-lyase	sdaA	4.3.1.17	Ga0116594_1082136	109.985	104.455	261.975	436.174
	L-serine ammonia-lyase	sdaA	4.3.1.17	Ga0116594_1077147	1.139	3.025							L-serine ammonia-lyase	sdaA	4.3.1.17	Ga0116594_1077147	213.425	93.6636	245.468	283.557
Alanine degradation via alanine racemase	alanine racemase	dadX	5.1.1.1	Ga0116594_1007389	0.753	0.596						Alanine degradation via alanine racemase	alanine racemase	dadX	5.1.1.1	Ga0116594_1007389	66.1583	65.2629	50.6298	39.158
	alanine racemase	dadX	5.1.1.1	Ga0116594_100457	0.889	0.857							alanine racemase	dadX	5.1.1.1	Ga0116594_100457	39.4872	41.0654	35.6442	35.2333
	D-amino-acid dehydrogenase	dadA	1.4.99.-	Ga0116594_1007388	0.848	0.51							D-amino-acid dehydrogenase	dadA	1.4.99.-	Ga0116594_1007388	196.172	258.773	168.469	132.217
Phenylalanine degradation via phenylacetyl-CoA ligase	phenylacetate-CoA ligase	paaK	6.2.1.30	Ga0116594_102715	0.706	0.24						Phenylalanine degradation via phenylacetyl-CoA ligase	phenylacetate-CoA ligase	paaK	6.2.1.30	Ga0116594_102715	122.867	212.095	87.8385	50.9339
	ring-1,2-phenylacetyl-CoA epoxidase subunit PaaA	paaA	1.14.13.149	Ga0116594_10275	0.863	0.598							ring-1,2-phenylacetyl-CoA epoxidase subunit PaaA	paaA	1.14.13.149	Ga0116594_10275	375.7	356.003	328.175	213.687
	ring-1,2-phenylacetyl-CoA epoxidase subunit PaaB	paaB	1.14.13.149	Ga0116594_10276	0.605	0.409							ring-1,2-phenylacetyl-CoA epoxidase subunit PaaB	paaB	1.14.13.149	Ga0116594_10276	138.51	128.545	84.9481	52.7365
	ring-1,2-phenylacetyl-CoA epoxidase subunit PaaC	paaC	1.14.13.149	Ga0116594_10277	0.571	0.335							ring-1,2-phenylacetyl-CoA epoxidase subunit PaaC	paaC	1.14.13.149	Ga0116594_10277	154.887	154.032	89.6982	51.8357
	ring-1,2-phenylacetyl-CoA epoxidase subunit PaaD	paaD	1.14.13.149	Ga0116594_10278	0.499	0.282							ring-1,2-phenylacetyl-CoA epoxidase subunit PaaD	paaD	1.14.13.149	Ga0116594_10278	126.011	123.595	63.7823	34.9464
	ring-1,2-phenylacetyl-CoA epoxidase subunit PaaE	paaE	1.14.13.149	Ga0116594_10279	0.401	0.221							ring-1,2-phenylacetyl-CoA epoxidase subunit PaaE	paaE	1.14.13.149	Ga0116594_10279	201.959	226.894	82.0097	50.1962
	2-(1,2-epoxy-1,2-dihydrophenyl)acetyl-CoA isomerase	paaG	5.3.3.18	Ga0116594_102711	0.471	0.146							2-(1,2-epoxy-1,2-dihydrophenyl)acetyl-CoA isomerase	paaG	5.3.3.18	Ga0116594_102711	66.8216	98.1044	31.888	14.2899
	oxepin-CoA hydrolase / 3-oxo-5,6-dehydrosuberyl-CoA semialdehyde dehydrogenase	paaZ	3.3.2.12 / 1.2.1.91	Ga0116594_10274	0.777	0.51							oxepin-CoA hydrolase / 3-oxo-5,6-dehydrosuberyl-CoA semialdehyde dehydrogenase	paaZ	3.3.2.12 / 1.2.1.91	Ga0116594_10274	152.77	156.497	120.227	80.0815
	3-oxo-5,6-didehydrosuberyl-CoA/3-oxoadipyl-CoA thiolase	paaJ	2.3.1.223 / 2.3.1.174	Ga0116594_102714	0.544	0.218							3-oxo-5,6-didehydrosuberyl-CoA/3-oxoadipyl-CoA thiolase	paaJ	2.3.1.223 / 2.3.1.174	Ga0116594_102714	81.7363	155.285	45.1721	33.7088
	enoyl-CoA hydratase	paaF	4.2.1.17	Ga0116594_102710	0.394	0.208							enoyl-CoA hydratase	paaF	4.2.1.17	Ga0116594_102710	50.5195	55.23	20.0802	11.5841
	3-hydroxybutyryl-CoA dehydrogenase	paaH	1.1.1.157	Ga0116594_102712	0.508	0.15							3-hydroxybutyryl-CoA dehydrogenase	paaH	1.1.1.157	Ga0116594_102712	102.876	170.096	52.9929	25.593
	acyl-CoA thioesterase	paaI	3.1.2.-	Ga0116594_102713	0.552	0.202							acyl-CoA thioesterase	paaI	3.1.2.-	Ga0116594_102713	38.2316	65.8301	21.3913	13.2816
	transcriptional regulator, PaaX family	paaX		Ga0116594_102716	1.107	0.53							transcriptional regulator, PaaX family	paaX		Ga0116594_102716	65.4328	116.028	73.3868	61.6139
	phenylacetic acid degradation protein	paaY		Ga0116594_102717	1.282	0.647							phenylacetic acid degradation protein	paaY		Ga0116594_102717	20.5394	32.48	26.6488	21.0917
Threonine degradation via threonine aldolase	L-threonine aldolase	ltaE	4.1.2.5	Ga0116594_107619	0.986	1.189						Threonine degradation via threonine aldolase	L-threonine aldolase	ltaE	4.1.2.5	Ga0116594_107619	58.0648	57.5761	57.9364	68.3754
Threonine degradation via threonine ammonia-lyase	threonine ammonia-lyase	tdcB	4.3.1.19	Ga0116594_100530	3.669	10.944						Threonine degradation via threonine ammonia-lyase	threonine ammonia-lyase	tdcB	4.3.1.19	Ga0116594_100530	481.348	422.973	1788.35	4642.96
	threonine ammonia-lyase	tdcB	4.3.1.19	Ga0116594_103552	0.861	0.989							threonine ammonia-lyase	tdcB	4.3.1.19	Ga0116594_103552	22.5296	24.2009	19.5826	23.9423
	threonine ammonia-lyase	tdcB	4.3.1.19	Ga0116594_103812	0.447	0.359							threonine ammonia-lyase	tdcB	4.3.1.19	Ga0116594_103812	53.199	67.9337	23.9762	24.3058
Threonine degradation via threonine dehydrogenase	L-threonine 3-dehydrogenase	tdh	1.1.1.103	Ga0116594_1035121	1.004	1.916						Threonine degradation via threonine dehydrogenase	L-threonine 3-dehydrogenase	tdh	1.1.1.103	Ga0116594_1035121	327.677	205.429	332.526	394.124
	2-amino-3-ketobutyrate coenzyme A ligase	kbl	2.3.1.29	Ga0116594_1035120	1.091	2.126							2-amino-3-ketobutyrate coenzyme A ligase	kbl	2.3.1.29	Ga0116594_1035120	403.198	235.068	444.645	500.194
Methionine degradation via methionine gamma-lyase	methionine γ-lyase	mgl	4.4.1.11	Ga0116594_105962	112.66	43.907						Methionine degradation via methionine gamma-lyase	methionine γ-lyase	mgl	4.4.1.11	Ga0116594_105962	13.3161	42.8095	1521.57	1891.49
	methionine γ-lyase	mgl	4.4.1.11	Ga0116594_100764	2.342	7.016							methionine γ-lyase	mgl	4.4.1.11	Ga0116594_100764	25.7222	20.7554	60.09	145.69
Tyrosine degradation via the homoprotocatechuate pathway	4-hydroxyphenylacetate 3-monooxygenase oxygenase component	hpaB	1.14.14.9	Ga0116594_103724	0.611	1.408						Tyrosine degradation via the homoprotocatechuate pathway	4-hydroxyphenylacetate 3-monooxygenase oxygenase component	hpaB	1.14.14.9	Ga0116594_103724	227.409	98.4551	141.192	138.419
	4-hydroxyphenylacetate 3-monooxygenase reductase component	hpaC	1.5.1.36	Ga0116594_103723	0.558	0.941							4-hydroxyphenylacetate 3-monooxygenase reductase component	hpaC	1.5.1.36	Ga0116594_103723	38.62	23.1079	21.6081	21.689
	3,4-dihydroxyphenylacetate 2,3-dioxygenase	hpaD	1.13.11.15	Ga0116594_103731	1.334	1.106							3,4-dihydroxyphenylacetate 2,3-dioxygenase	hpaD	1.13.11.15	Ga0116594_103731	19.6638	15.311	26.4799	16.7829
	5-carboxymethyl-2-hydroxymuconate semialdehyde dehydrogenase	hpaE	1.2.1.60	Ga0116594_103732	1.409	1.929							5-carboxymethyl-2-hydroxymuconate semialdehyde dehydrogenase	hpaE	1.2.1.60	Ga0116594_103732	24.9712	14.761	35.6662	28.1593
	5-carboxymethyl-2-hydroxymuconate isomerase	hpaF	5.3.3.10	Ga0116594_103730	0.769	1.1							5-carboxymethyl-2-hydroxymuconate isomerase	hpaF	5.3.3.10	Ga0116594_103730	10.19	6.60356	7.88731	7.14556
	4-hydroxyphenylacetate degradation bifunctional isomerase/decarboxylase	hpaG	4.1.1.68 / 5.3.3.-	Ga0116594_103733	1.885	2.504							4-hydroxyphenylacetate degradation bifunctional isomerase/decarboxylase	hpaG	4.1.1.68 / 5.3.3.-	Ga0116594_103733	19.6614	12.9267	37.4865	32.0325
	4-hydroxyphenylacetate degradation bifunctional isomerase/decarboxylase	hpaG	4.1.1.68 / 5.3.3.-	Ga0116594_103734	2.029	3.207							4-hydroxyphenylacetate degradation bifunctional isomerase/decarboxylase	hpaG	4.1.1.68 / 5.3.3.-	Ga0116594_103734	25.5288	13.5189	52.2395	42.9813
	2-oxo-hept-3-ene-1,7-dioate hydratase	hpaH	4.2.1.163	Ga0116594_103728	0.937	0.922							2-oxo-hept-3-ene-1,7-dioate hydratase	hpaH	4.2.1.163	Ga0116594_103728	22.5397	13.9632	21.1034	12.8698
	4-hydroxy-2-oxoheptanedioate aldolase	hpaI	4.1.2.52	Ga0116594_103727	0.946	0.79							4-hydroxy-2-oxoheptanedioate aldolase	hpaI	4.1.2.52	Ga0116594_103727	23.679	16.922	22.6694	13.3465
	NADP-dependent succinate semialdehyde dehydrogenase	gabD	1.2.1.79	Ga0116594_103729	0.851	0.733							NADP-dependent succinate semialdehyde dehydrogenase	gabD	1.2.1.79	Ga0116594_103729	35.4098	25.8931	30.3897	18.9574
Histidine degradation via histidine ammonia-lyase	histidine ammonia-lyase	hutH	4.3.1.3	Ga0116594_10598	0.549	0.927						Histidine degradation via histidine ammonia-lyase	histidine ammonia-lyase	hutH	4.3.1.3	Ga0116594_10598	479.703	236.391	266.401	219.522
	urocanate hydratase	hutU	4.2.1.49	Ga0116594_10599	0.903	1.169							urocanate hydratase	hutU	4.2.1.49	Ga0116594_10599	887.288	531.136	809.347	621.862
	imidazolonepropionase	hutI	3.5.2.7	Ga0116594_104687	0.678	0.733							imidazolonepropionase	hutI	3.5.2.7	Ga0116594_104687	370.036	255.989	254.04	188.14
	formimidoylglutamase	hutG	3.5.3.8	Ga0116594_104686	0.539	0.495							formimidoylglutamase	hutG	3.5.3.8	Ga0116594_104686	66.9737	49.3996	36.6451	24.345
Gamma-aminobutyrate (GABA) degradation	gamma-aminobutyrate transaminase	gabT	2.6.1.19	Ga0116594_108419	0.431	0.283						Gamma-aminobutyrate (GABA) degradation	gamma-aminobutyrate transaminase	gabT	2.6.1.19	Ga0116594_108419	205.483	343.702	89.8099	97.1111
	NADP-dependent succinate semialdehyde dehydrogenase	gabD	1.2.1.79	Ga0116594_108418	0.369	0.249							NADP-dependent succinate semialdehyde dehydrogenase	gabD	1.2.1.79	Ga0116594_108418	168.131	238.258	62.8148	59.3128
	NADP-dependent succinate semialdehyde dehydrogenase	gabD	1.2.1.79	Ga0116594_104515	0.425	0.334							NADP-dependent succinate semialdehyde dehydrogenase	gabD	1.2.1.79	Ga0116594_104515	970.622	923.332	417.113	308.07
	NADP-dependent succinate semialdehyde dehydrogenase	gabD	1.2.1.79	Ga0116594_105929	0.403	0.72							NADP-dependent succinate semialdehyde dehydrogenase	gabD	1.2.1.79	Ga0116594_105929	4420.79	2962.33	1805.24	2138.51
	NADP-dependent succinate semialdehyde dehydrogenase	gabD	1.2.1.79	Ga0116594_103729	0.851	0.733							NADP-dependent succinate semialdehyde dehydrogenase	gabD	1.2.1.79	Ga0116594_103729	35.4098	25.8931	30.3897	18.9574
	gamma-aminobutyrate aminotransferase	puuE	2.6.1.19	Ga0116594_107757	0.366	0.105							gamma-aminobutyrate aminotransferase	puuE	2.6.1.19	Ga0116594_107757	868.998	1110.84	321.044	116.766
	NAD-dependent succinate semialdehyde dehydrogenase	puuC	1.2.1.24	Ga0116594_107753	0.359	0.142							NAD-dependent succinate semialdehyde dehydrogenase	puuC	1.2.1.24	Ga0116594_107753	312.449	400.967	113.315	56.9567
aBiological conditions are coded according to the following rules: D21 and D28 correspond to the sampling time (day 21 and day 28, respectively); DH, HA and BA correspond to the presence of D. hansenii, H. alvei and B. aurantiacum, respectively												aBiological conditions are coded according to the following rules: D21 and D28 correspond to the sampling time (day 21 and day 28, respectively); DH, HA and BA correspond to the presence of D. hansenii, H. alvei and B. aurantiacum, respectively
Fold change values are colored according to the following rules: white=no change; slight red=down-regulation and fold change > 0.5; dark red=down-regulation and fold change ≤ 0.5; slight green=up-regulation and fold change < 2;												Normalization was performed against H. alvei: the read numbers were divided by the sum of the reads that mapped to the CDSs of H. alvei and multiplied by a factor 1,000,000.
dark green=up-regulation and fold change ≥ 2. NE=gene not expressed												The color scale represents the abundance of normalized reads, with red indicating low abundance and green indicating high abundance
Diffential expression analysis was conducted using DESeq2 package, adjusted p-value < 0.05

## Sheet: Tables_S9
Impact of B. aurantiacum and/or H. alvei on the expression of selected genes involved in nitrogen catabolism in D. hansenii														Expression level of selected genes involved in nitrogen catabolism in D. hansenii
Class	Subclass	Predicted protein product	Gene symbol	Locus tag	Fold changea									Class	Subclass	Predicted protein product	Gene symbol	Locus tag	Normalized readsa
					D21_DH_HA vs D21_DH	D28_DH_HA vs D28_DH	D21_DH_BA vs D21_DH	D28_DH_BA vs D28_DH	D21_DH_HA_BA vs D21_DH	D28_DH_HA_BA vs D28_DH									D21_DH	D28_DH	D21_DH_HA	D28_DH_HA	D21_DH_BA	D28_DH_BA	D21_DH_HA_BA	D28_DH_HA_BA
Urea catabolism and transport	Urea catabolism to ammonium	highly similar to uniprot|P32528 Saccharomyces cerevisiae YBR208C DUR1,2 Urea amidolyase	DUR1,2	DEHA2D07040g	2.681	5.87	0.288	0.465	0.195	0.166				Urea catabolism and transport	Urea catabolism to ammonium	highly similar to uniprot|P32528 Saccharomyces cerevisiae YBR208C DUR1,2 Urea amidolyase	DUR1,2	DEHA2D07040g	17649.2	5875.45	43833.3	32940.3	5111.42	2517.76	2743.01	839.931
	Urea transport	similar to uniprot|P33413 Saccharomyces cerevisiae YHL016C DUR3 Plasma membrane urea transporter	DUR3	DEHA2D07018g	3.425	26.057	0.077	0.38	0.027	0.133					Urea transport	similar to uniprot|P33413 Saccharomyces cerevisiae YHL016C DUR3 Plasma membrane urea transporter	DUR3	DEHA2D07018g	7283.53	478.754	23230.9	11894.7	563.74	167.624	157.56	54.6305
		similar to uniprot|P33413 Saccharomyces cerevisiae YHL016C DUR3 Plasma membrane urea transporter	DUR3	DEHA2E23320g	0.946	1.104	0.956	1.064	1.016	1.06						similar to uniprot|P33413 Saccharomyces cerevisiae YHL016C DUR3 Plasma membrane urea transporter	DUR3	DEHA2E23320g	353.14	253.637	309.337	270.5	340.163	246.601	294.52	230.499
		similar to uniprot|P33413 Saccharomyces cerevisiae YHL016C DUR3 Plasma membrane urea transporter	DUR3	DEHA2E24112g	0.924	1.36	0.917	1.198	1.303	2.969						similar to uniprot|P33413 Saccharomyces cerevisiae YHL016C DUR3 Plasma membrane urea transporter	DUR3	DEHA2E24112g	141.583	88.9595	120.899	116.7	129.916	97.7232	151.226	226.042
Allantoin catabolism and transport	Allantoin catabolism to urea	some similarities with uniprot|P32375 Saccharomyces cerevisiae YIR027C DAL1 Allantoinase	DAL1-like	DEHA2C05786g	1.075	1.25	0.994	1.457	1.651	3.815				Allantoin catabolism and transport	Allantoin catabolism to urea	some similarities with uniprot|P32375 Saccharomyces cerevisiae YIR027C DAL1 Allantoinase	DAL1-like	DEHA2C05786g	7220.74	5792.9	7265.01	7003.27	7333.19	7661.35	9717.05	18876.7
		similar to uniprot|P25335 Saccharomyces cerevisiae YIR029W DAL2 Allantoicase	DAL2	DEHA2B07612g	1.052	1.895	1.05	1.37	1.449	2.43						similar to uniprot|P25335 Saccharomyces cerevisiae YIR029W DAL2 Allantoicase	DAL2	DEHA2B07612g	68.721	70.725	66.3848	130.059	72.1517	88.7795	81.7159	148.039
		similar to uniprot|P32459 Saccharomyces cerevisiae YIR032c DAL3 ureidoglycolate hydrolase	DAL3	DEHA2G16764g	0.959	1.049	0.833	0.988	0.872	1.558						similar to uniprot|P32459 Saccharomyces cerevisiae YIR032c DAL3 ureidoglycolate hydrolase	DAL3	DEHA2G16764g	340.345	256.41	299.731	258.99	283.248	232.792	243.553	343.335
	Allantoin transport	similar to uniprot|Q04895 Saccharomyces cerevisiae YIR028W DAL4 Allantoin permease or uniprot|P05316 Saccharomyces cerevisiae YBR021W FUR4 Uracil permease	DAL4	DEHA2G08426g	1.263	1.264	0.368	0.685	0.252	0.978					Allantoin transport	similar to uniprot|Q04895 Saccharomyces cerevisiae YIR028W DAL4 Allantoin permease or uniprot|P05316 Saccharomyces cerevisiae YBR021W FUR4 Uracil permease	DAL4	DEHA2G08426g	5569.42	2083.17	6493.62	2532.23	2065.1	1319.08	1144.41	1756.44
		weakly similar to uniprot|P15365 Saccharomyces cerevisiae YJR152W DAL5 Allantoin permease	DAL5-like	DEHA2A02662g	0.805	0.692	0.678	0.604	0.391	0.65						weakly similar to uniprot|P15365 Saccharomyces cerevisiae YJR152W DAL5 Allantoin permease	DAL5-like	DEHA2A02662g	214.205	177.949	157.118	118.91	143.808	100.536	68.2338	99.8651
		similar to uniprot|P15365 Saccharomyces cerevisiae YJR152W DAL5 Allantoin permease	DAL5	DEHA2A07744g	0.887	1.098	0.909	1.108	2.25	2.198						similar to uniprot|P15365 Saccharomyces cerevisiae YJR152W DAL5 Allantoin permease	DAL5	DEHA2A07744g	99.5474	78.2592	81.7761	83.0241	90.8189	79.4324	183.541	146.669
		similar to uniprot|P15365 Saccharomyces cerevisiae YJR152W DAL5 Allantoin permease	DAL5	DEHA2C12276g	1.657	6.389	0.07	0.63	0.069	0.106						similar to uniprot|P15365 Saccharomyces cerevisiae YJR152W DAL5 Allantoin permease	DAL5	DEHA2C12276g	514.107	37.4993	793.84	226.513	36.1656	21.3278	28.6127	3.50366
		similar to uniprot|P15365 Saccharomyces cerevisiae YJR152W DAL5 Allantoin permease	DAL5	DEHA2E00594g	0.771	1.054	1.024	1.044	0.958	1.164						similar to uniprot|P15365 Saccharomyces cerevisiae YJR152W DAL5 Allantoin permease	DAL5	DEHA2E00594g	134.453	128.477	95.3736	130.924	137.624	123.539	104.946	129.001
		similar to uniprot|P15365 Saccharomyces cerevisiae YJR152W DAL5 Allantoin permease	DAL5	DEHA2F00748g	1.149	1.938	0.351	0.618	0.332	1.215						similar to uniprot|P15365 Saccharomyces cerevisiae YJR152W DAL5 Allantoin permease	DAL5	DEHA2F00748g	507.528	238.2	533.443	441.68	176.05	136.832	137.551	250.109
		similar to uniprot|P15365 Saccharomyces cerevisiae YJR152W DAL5 Allantoin permease	DAL5	DEHA2G24926g	0.845	0.661	0.917	0.65	0.648	1.109						similar to uniprot|P15365 Saccharomyces cerevisiae YJR152W DAL5 Allantoin permease	DAL5	DEHA2G24926g	491.118	452.874	377.781	289.598	445.406	274.052	258.023	432.86
Gamma-aminobutyrate (GABA) catabolism and transport	GABA catabolism to succinate	highly similar to uniprot|P17649 Saccharomyces cerevisiae YGR019W UGA1 Gamma-aminobutyrate (GABA) transaminase	UGA1	DEHA2C16324g	0.974	0.798	1.114	0.974	0.921	1.986				Gamma-aminobutyrate (GABA) catabolism and transport	GABA catabolism to succinate	highly similar to uniprot|P17649 Saccharomyces cerevisiae YGR019W UGA1 Gamma-aminobutyrate (GABA) transaminase	UGA1	DEHA2C16324g	1270.43	1487.48	1138.99	1144.04	1421.54	1336.41	967.645	2549.96
		similar to uniprot|P17649 Saccharomyces cerevisiae YGR019W UGA1 Gamma-aminobutyrate (GABA) transaminase	UGA1	DEHA2F09306g	0.861	1.471	0.879	1.179	1.089	1.815						similar to uniprot|P17649 Saccharomyces cerevisiae YGR019W UGA1 Gamma-aminobutyrate (GABA) transaminase	UGA1	DEHA2F09306g	208.452	206.602	164.681	290.124	182.559	224.068	185.904	322.715
		similar to uniprot|P38067 Saccharomyces cerevisiae YBR006W UGA2 Succinate semialdehyde dehydrogenase	UGA2	DEHA2B06556g	0.789	1.137	0.991	1.314	1.334	2.418						similar to uniprot|P38067 Saccharomyces cerevisiae YBR006W UGA2 Succinate semialdehyde dehydrogenase	UGA2	DEHA2B06556g	1369.33	1237.93	994.489	1356.65	1359.38	1485.99	1497.41	2569.45
		similar to uniprot|P38067 Saccharomyces cerevisiae YBR006W UGA2 Succinate semialdehyde dehydrogenase	UGA2	DEHA2B10384g	0.953	0.865	0.898	0.959	0.955	1.222						similar to uniprot|P38067 Saccharomyces cerevisiae YBR006W UGA2 Succinate semialdehyde dehydrogenase	UGA2	DEHA2B10384g	1116.9	1137.95	978.538	948.977	1003.85	1003.14	867.981	1192.46
		weakly similar to uniprot|P38067 Saccharomyces cerevisiae YBR006w UGA2 Succinate semialdehyde dehydrogenase	UGA2-like	DEHA2E14696g	0.846	0.843	1.039	0.929	1.165	1.774						weakly similar to uniprot|P38067 Saccharomyces cerevisiae YBR006w UGA2 Succinate semialdehyde dehydrogenase	UGA2-like	DEHA2E14696g	164.772	169.238	127.908	137.686	170.763	146.233	156.823	257.63
	GABA transport	similar to CA3801|CaUGA4 Candida albicans CaUGA4 GABA-specific transport protein	CaUGA4	DEHA2D18964g	1.207	2.315	0.228	0.651	0.132	0.56					GABA transport	similar to CA3801|CaUGA4 Candida albicans CaUGA4 GABA-specific transport protein	CaUGA4	DEHA2D18964g	512.068	114.747	573.539	255.449	117.171	69.3288	55.4501	55.2181
		similar to uniprot|P32837 Saccharomyces cerevisiae YDL210W UGA4 Permease that serves as a gamma-aminobutyrate (GABA) transport protein	UGA4	DEHA2G22330g	1.288	3.561	0.078	0.366	0.031	0.229						similar to uniprot|P32837 Saccharomyces cerevisiae YDL210W UGA4 Permease that serves as a gamma-aminobutyrate (GABA) transport protein	UGA4	DEHA2G22330g	1500.66	96.4244	1801.4	329.492	118.194	32.936	38.255	18.8606
Proline catabolism and transport	Proline catabolism to glutamate	similar to CA1552 Candida albicans PUT1 Proline oxidase	PUT1	DEHA2E17952g	1.511	0.767	1.09	1.175	2.842	1.402				Proline catabolism and transport	Proline catabolism to glutamate	similar to CA1552 Candida albicans PUT1 Proline oxidase	PUT1	DEHA2E17952g	1152.61	1649.84	1596.91	1214	1271.46	1769.83	2683.93	1973.13
		similar to uniprot|P07275 Saccharomyces cerevisiae YHR037W PUT2 delta-1-pyrroline-5-carboxylate dehydrogenase	PUT2	DEHA2G20482g	1.404	0.725	0.882	0.955	1.9	0.961						similar to uniprot|P07275 Saccharomyces cerevisiae YHR037W PUT2 delta-1-pyrroline-5-carboxylate dehydrogenase	PUT2	DEHA2G20482g	1517.61	1870.49	1949.05	1298.52	1350.64	1632.7	2332.77	1536.19
	Proline transport	similar to uniprot|P15380 Saccharomyces cerevisiae YOR348c PUT4 proline specific permease	PUT4	DEHA2B01078g	0.837	0.744	0.305	0.544	0.173	0.214					Proline transport	similar to uniprot|P15380 Saccharomyces cerevisiae YOR348c PUT4 proline specific permease	PUT4	DEHA2B01078g	747.343	373.247	568.274	266.553	227.268	189.2	103.511	67.9838
Arginine catabolism and transport	Arginine catabolism to proline	similar to uniprot|P00812 Saccharomyces cerevisiae YPL111W CAR1 arginase	CAR1	DEHA2G24706g	0.738	0.332	1.604	0.728	0.615	0.182				Arginine catabolism and transport	Arginine catabolism to proline	similar to uniprot|P00812 Saccharomyces cerevisiae YPL111W CAR1 arginase	CAR1	DEHA2G24706g	3180.69	8720.14	2128.61	2797.72	5049.94	5908.15	1570.76	1362.34
		weakly similar to uniprot|P07991 Saccharomyces cerevisiae YLR438W CAR2 L-ornithine transaminase (OTAse)	CAR2-like	DEHA2F00682g	1.221	1.131	0.934	1.012	2.636	2.211						weakly similar to uniprot|P07991 Saccharomyces cerevisiae YLR438W CAR2 L-ornithine transaminase (OTAse)	CAR2-like	DEHA2F00682g	154.511	121.248	173.34	131.812	144.039	111.674	329.082	230.62
		similar to uniprot|P07991 Saccharomyces cerevisiae YLR438W CAR2 L-ornithine transaminase (OTAse)	CAR2	DEHA2F06006g	0.738	0.361	1.728	0.751	0.682	0.269						similar to uniprot|P07991 Saccharomyces cerevisiae YLR438W CAR2 L-ornithine transaminase (OTAse)	CAR2	DEHA2F06006g	2670.08	8024.37	1797.31	2798.31	4578.82	5609.83	1476.35	1855.59
		similar to uniprot|P32263 Saccharomyces cerevisiae YER023W PRO3 Delta 1-pyrroline-5-carboxylate reductase	PRO3	DEHA2F06182g	0.944	0.917	0.895	0.975	0.798	0.729						similar to uniprot|P32263 Saccharomyces cerevisiae YER023W PRO3 Delta 1-pyrroline-5-carboxylate reductase	PRO3	DEHA2F06182g	301.998	333.328	262.193	294.286	270.885	298.429	196.652	208.384
	Arginine transport	similar to uniprot|P04817 Saccharomyces cerevisiae YEL063C CAN1 Plasma membrane arginine permease	CAN1	DEHA2F20944g	1.103	1.113	0.933	0.993	1.159	0.77					Arginine transport	similar to uniprot|P04817 Saccharomyces cerevisiae YEL063C CAN1 Plasma membrane arginine permease	CAN1	DEHA2F20944g	4190.08	4531.61	4270.75	4847.94	3949.6	4084.24	3952.47	2970.92
Glutamate metabolism	glutamate biosynthesis from glutamine	highly similar to uniprot|P32288 Saccharomyces cerevisiae YPR035W GLN1 Glutamine synthetase (GS)	GLN1	DEHA2G19140g	1.199	1.268	1.139	1.177	1.523	1.121				Glutamate metabolism	glutamate biosynthesis from glutamine	highly similar to uniprot|P32288 Saccharomyces cerevisiae YPR035W GLN1 Glutamine synthetase (GS)	GLN1	DEHA2G19140g	25882.7	28417	28651.7	34764.2	29874.7	30475.7	32179.8	27160.6
		uniprot|Q5EN26 Debaryomyces hansenii GLT1 Glutamate synthase	GLT1	DEHA2G15642g	1.634	3.676	0.402	0.768	0.371	0.816						uniprot|Q5EN26 Debaryomyces hansenii GLT1 Glutamate synthase	GLT1	DEHA2G15642g	7774.67	3209.99	11674.6	11292.7	3129.74	2247.55	2360.97	2256.36
	glutamate biosynthesis from ammonia	uniprot|Q9HGS2 Debaryomyces hansenii GDH1 NADP- dependent glutamate dehydrogenase	GDH1	DEHA2C17204g	1.191	1.137	0.913	0.88	0.909	0.501					glutamate biosynthesis from ammonia	uniprot|Q9HGS2 Debaryomyces hansenii GDH1 NADP- dependent glutamate dehydrogenase	GDH1	DEHA2C17204g	55111.1	56424.1	60038.6	61547.7	50371	45536.5	40451.1	24073.4
	glutamate degradation to 2-oxoglutarate	similar to uniprot|P33327 Saccharomyces cerevisiae YDL215c GDH2 NAD-specific glutamate dehydrogenase	GDH2	DEHA2C10054g	0.934	0.447	1.543	0.928	2.263	5.282					glutamate degradation to 2-oxoglutarate	similar to uniprot|P33327 Saccharomyces cerevisiae YDL215c GDH2 NAD-specific glutamate dehydrogenase	GDH2	DEHA2C10054g	3655.08	6699.38	3127.53	2880.31	5642.26	5744.33	6766.47	30514.2
	glutamate degradation to GABA	similar to uniprot|Q04792 Saccharomyces cerevisiae YMR250W GAD1 Glutamate decarboxylase	GAD1	DEHA2F10450g	0.748	1.304	0.963	1.535	1.661	3.325					glutamate degradation to GABA	similar to uniprot|Q04792 Saccharomyces cerevisiae YMR250W GAD1 Glutamate decarboxylase	GAD1	DEHA2F10450g	3252.27	3193.45	2242.46	4003.56	3143.19	4462.27	4460.87	9145.52
Glutamine catabolism and transport	Glutamine catabolism to glutamate	similar to uniprot|Q03144 Saccharomyces cerevisiae YMR095c SNO1 Protein of unconfirmed function; involved in pyridoxine metabolism	SNO1	DEHA2F01342g	1.144	1.344	1.144	1.148	2.291	1.945				Glutamine catabolism and transport	Glutamine catabolism to glutamate	similar to uniprot|Q03144 Saccharomyces cerevisiae YMR095c SNO1 Protein of unconfirmed function; involved in pyridoxine metabolism	SNO1	DEHA2F01342g	133.141	140.835	140.178	182.478	153.282	147.884	252.668	235.621
		highly similar to uniprot|Q03148 Saccharomyces cerevisiae YMR096W SNZ1 Protein involved in vitamin B6 biosynthesis	SNZ1	DEHA2F01364g	0.948	1.043	1.237	1.348	2.058	1.959						highly similar to uniprot|Q03148 Saccharomyces cerevisiae YMR096W SNZ1 Protein involved in vitamin B6 biosynthesis	SNZ1	DEHA2F01364g	1010.25	1038.32	879.81	1044.31	1251.82	1275.18	1696.61	1744.64
		similar to uniprot|P38625 Saccharomyces cerevisiae YMR217W GUA1 GMP synthase	GUA1	DEHA2F11110g	1.211	1.307	0.926	1.305	1.453	0.639						similar to uniprot|P38625 Saccharomyces cerevisiae YMR217W GUA1 GMP synthase	GUA1	DEHA2F11110g	4085.32	4292.19	4578.6	5388.1	3845.53	5056.17	4809.73	2322.73
		highly similar to uniprot|P07259 Saccharomyces cerevisiae YJL130C URA2 Multifunctional carbamoylphosphate synthetase-aspartate transcarbamylase	URA2	DEHA2A10384g	0.915	0.871	0.852	1.17	1.111	0.601						highly similar to uniprot|P07259 Saccharomyces cerevisiae YJL130C URA2 Multifunctional carbamoylphosphate synthetase-aspartate transcarbamylase	URA2	DEHA2A10384g	24404.3	24151.1	20647.2	20138.4	21066.2	25560.6	21983.5	12299.2
		highly similar to CA0874|CaCPA1 Candida albicans CaCPA1 Arginine-specific carbamoylphosphate synthase small chain	CaCPA1	DEHA2G02618g	1.217	1.278	0.755	1.07	0.928	0.527						highly similar to CA0874|CaCPA1 Candida albicans CaCPA1 Arginine-specific carbamoylphosphate synthase small chain	CaCPA1	DEHA2G02618g	4978.8	3361.49	5629.32	4131.21	3834.23	3272.19	3749.47	1504.32
		similar to uniprot|P03965 Saccharomyces cerevisiae YJR109C CPA2 Large subunit of carbamoyl phosphate synthetase	CPA2	DEHA2C05412g	1.266	1.257	0.852	1.152	1.202	0.646						similar to uniprot|P03965 Saccharomyces cerevisiae YJR109C CPA2 Large subunit of carbamoyl phosphate synthetase	CPA2	DEHA2C05412g	6474.94	4800.42	7601.08	5800.24	5587.41	5013.89	6278.32	2640.3
		highly similar to uniprot|P49089 Saccharomyces cerevisiae YPR145W ASN1 Asparagine synthetase isozyme of Asn2p	ASN1	DEHA2B09680g	1.309	1.077	0.962	1.166	1.301	0.6						highly similar to uniprot|P49089 Saccharomyces cerevisiae YPR145W ASN1 Asparagine synthetase isozyme of Asn2p	ASN1	DEHA2B09680g	13041.8	14334.9	15844.1	14848.2	12746.4	15106.9	13733.5	7305.47
		highly similar to uniprot|P28274 Saccharomyces cerevisiae YBL039c URA7 CTP synthase 1 or uniprot|P38627 Saccharomyces cerevisiae YJR103w URA8	URA7 or URA8	DEHA2G24574g	1.048	1.161	0.961	1.316	1.298	0.641						highly similar to uniprot|P28274 Saccharomyces cerevisiae YBL039c URA7 CTP synthase 1 or uniprot|P38627 Saccharomyces cerevisiae YJR103w URA8	URA7 or URA8	DEHA2G24574g	8866.16	8280.31	8611.25	9240.52	8642.55	9870.83	9318.29	4494.88
		similar to uniprot|P33734 Saccharomyces cerevisiae YBR248C HIS7 Imidazole glycerol phosphate synthase	HIS7	DEHA2A04488g	1.107	1.025	1.088	1.115	1.363	0.954						similar to uniprot|P33734 Saccharomyces cerevisiae YBR248C HIS7 Imidazole glycerol phosphate synthase	HIS7	DEHA2A04488g	1016.35	1087.55	1035.3	1070.24	1113.51	1105.49	1121.5	887.14
	Glutamine transport	similar to uniprot|P48813 Saccharomyces cerevisiae YDR508C GNP1 High-affinity glutamine permease	GNP1	DEHA2A00748g	0.964	0.622	1.353	0.798	1.411	1.855					Glutamine transport	similar to uniprot|P48813 Saccharomyces cerevisiae YDR508C GNP1 High-affinity glutamine permease	GNP1	DEHA2A00748g	484.858	754.363	425.687	449.047	648.016	556.04	550.878	1207.66
		similar to uniprot|P48813 Saccharomyces cerevisiae YDR508C GNP1 High-affinity glutamine permease	GNP1	DEHA2G07216g	1.142	0.822	0.672	0.857	0.643	0.506						similar to uniprot|P48813 Saccharomyces cerevisiae YDR508C GNP1 High-affinity glutamine permease	GNP1	DEHA2G07216g	563.317	414.469	595.645	327.354	381.801	324.145	292.926	178.98
Asparagine catabolism	Asparagine catabolism to aspartate	similar to uniprot|P38986 Saccharomyces cerevisiae YDR321W ASP1 Cytosolic L-asparaginase	ASP1	DEHA2G05918g	1.153	1.163	0.994	1.158	1.279	0.806				Asparagine catabolism	Asparagine catabolism to aspartate	similar to uniprot|P38986 Saccharomyces cerevisiae YDR321W ASP1 Cytosolic L-asparaginase	ASP1	DEHA2G05918g	687.941	677.934	736.852	759.443	694.155	715.458	717.175	468.358
		similar to uniprot|Q6Q5K9 Saccharomyces cerevisiae YLR160c ASP3-4 cell wall L-asparaginase II	ASP3-4	DEHA2B00308g	1.163	1.436	1.033	1.309	4.343	5.232						similar to uniprot|Q6Q5K9 Saccharomyces cerevisiae YLR160c ASP3-4 cell wall L-asparaginase II	ASP3-4	DEHA2B00308g	7.51608	8.44688	8.10849	11.6681	7.91329	10.2163	27.1548	37.8695
Glycine catabolism	Glycine catabolism to ammonium	similar to uniprot|P48015 Saccharomyces cerevisiae YDR019c GCV1 T subunit of the mitochondrial glycine decarboxylase complex	GCV1	DEHA2C04708g	1.138	1.352	1.283	1.405	3.327	2.106				Glycine catabolism	Glycine catabolism to ammonium	similar to uniprot|P48015 Saccharomyces cerevisiae YDR019c GCV1 T subunit of the mitochondrial glycine decarboxylase complex	GCV1	DEHA2C04708g	453.879	458.133	473.833	593.007	582.401	582.268	1209.84	817.471
		similar to uniprot|P49095 Saccharomyces cerevisiae YMR189W GCV2 P subunit of the mitochondrial glycine decarboxylase complex	GCV2	DEHA2F03806g	1.335	1.486	1.123	1.434	2.597	0.793						similar to uniprot|P49095 Saccharomyces cerevisiae YMR189W GCV2 P subunit of the mitochondrial glycine decarboxylase complex	GCV2	DEHA2F03806g	2774.71	2851.48	3409.86	4057.54	3133.71	3686.62	5740.8	1906.04
		similar to uniprot|P39726 Saccharomyces cerevisiae YAL044C GCV3 H subunit of the mitochondrial glycine decarboxylase complex	GCV3	DEHA2D05368g	1.052	1.185	1.072	1.146	1.331	1.309						similar to uniprot|P39726 Saccharomyces cerevisiae YAL044C GCV3 H subunit of the mitochondrial glycine decarboxylase complex	GCV3	DEHA2D05368g	522.09	497.536	504.89	566.726	561.332	523.935	562.499	557.432
Serine and threonine catabolism	Serine and threonine catabolism to pyruvate	similar to uniprot|P25379 Saccharomyces cerevisiae YCL064c CHA1 L-serine/L-threonine deaminase	CHA1	DEHA2A02090g	1.097	1.248	2.001	2.444	5.787	2.314				Serine and threonine catabolism	Serine and threonine catabolism to pyruvate	similar to uniprot|P25379 Saccharomyces cerevisiae YCL064c CHA1 L-serine/L-threonine deaminase	CHA1	DEHA2A02090g	245.969	299.793	245.684	358.17	489.075	660.12	1122.39	585.043
Ammonium transport	Ammonium import	similar to uniprot|P40260 Saccharomyces cerevisiae YGR121C MEP1 Ammonium permease	MEP1	DEHA2G02156g	1.296	1.707	0.727	0.779	0.475	0.079				Ammonium transport	Ammonium import	similar to uniprot|P40260 Saccharomyces cerevisiae YGR121C MEP1 Ammonium permease	MEP1	DEHA2G02156g	7136.58	5564.41	8536.45	9185.24	5239.01	3940.35	2733.03	371.311
		similar to uniprot|P41948 Saccharomyces cerevisiae YNL142w MEP2 high affinity low capacity ammonia permease	MEP2	DEHA2D03234g	1.396	2.941	0.209	0.385	0.065	0.116						similar to uniprot|P41948 Saccharomyces cerevisiae YNL142w MEP2 high affinity low capacity ammonia permease	MEP2	DEHA2D03234g	6644.25	964.772	8555.02	2724.72	1396.58	344.271	346.282	95.5744
		some similarities with uniprot|P53390 Saccharomyces cerevisiae YPR138C MEP3 Ammonium permease of high capacity and low affinity	MEP3	DEHA2F24442g	1.098	1.06	1.061	1.028	1.097	1.135						some similarities with uniprot|P53390 Saccharomyces cerevisiae YPR138C MEP3 Ammonium permease of high capacity and low affinity	MEP3	DEHA2F24442g	1372.02	1263.11	1391.15	1288.65	1468.08	1189.25	1220.67	1228.52
	Ammonium export	similar to uniprot|P32907 Saccharomyces cerevisiae YNR002C Putative transmembrane protein involved in export of ammonia	ATO2	DEHA2F17996g	0.839	0.994	0.961	0.933	2.06	0.893					Ammonium export	similar to uniprot|P32907 Saccharomyces cerevisiae YNR002C Putative transmembrane protein involved in export of ammonia	ATO2	DEHA2F17996g	60.2582	89.1409	46.4465	84.109	57.4817	75.5029	100.419	67.1443
		similar to uniprot|P32907 Saccharomyces cerevisiae YNR002C Putative transmembrane protein involved in export of ammonia	ATO2	DEHA2C15158g	0.831	0.303	1.359	0.393	0.734	0.552						similar to uniprot|P32907 Saccharomyces cerevisiae YNR002C Putative transmembrane protein involved in export of ammonia	ATO2	DEHA2C15158g	148.122	309.472	108.016	89.4535	194.67	114.027	86.5644	146.312
Transaminase		similar to uniprot|P52893 Saccharomyces cerevisiae YLR089C ALT1 putative alanine transaminase (glutamyc pyruvic transaminase)	ALT1	DEHA2B08382g	1.06	0.801	0.94	0.757	1.363	1.18				Transaminase		similar to uniprot|P52893 Saccharomyces cerevisiae YLR089C ALT1 putative alanine transaminase (glutamyc pyruvic transaminase)	ALT1	DEHA2B08382g	472.064	449.591	454.072	345.784	440.449	314.398	514.072	456.419
		similar to uniprot|P53090 Saccharomyces cerevisiae YGL202W ARO8 Aromatic aminotransferase	ARO8	DEHA2A06886g	1.076	0.875	1.053	1.023	0.877	0.874						similar to uniprot|P53090 Saccharomyces cerevisiae YGL202W ARO8 Aromatic aminotransferase	ARO8	DEHA2A06886g	1088.85	1168.13	1076.82	983.857	1150.98	1098.18	779.612	876.768
		similar to uniprot|P23542 Saccharomyces cerevisiae YLR027C AAT2 cytosolic aspartate aminotransferase	AAT2	DEHA2B02288g	0.852	0.928	0.811	0.941	0.764	1.523						similar to uniprot|P23542 Saccharomyces cerevisiae YLR027C AAT2 cytosolic aspartate aminotransferase	AAT2	DEHA2B02288g	173.787	129.82	135.46	116.958	141.249	113.359	108.664	170.483
		similar to uniprot|P23542 Saccharomyces cerevisiae YLR027C AAT2 cytosolic aspartate aminotransferase	AAT2	DEHA2B03014g	0.865	0.725	1.373	0.888	1.373	1.637						similar to uniprot|P23542 Saccharomyces cerevisiae YLR027C AAT2 cytosolic aspartate aminotransferase	AAT2	DEHA2B03014g	1481.26	1546.12	1168.86	1070.01	2031.09	1257.96	1645.1	2175.18
		similar to uniprot|P23542 Saccharomyces cerevisiae YLR027C AAT2 Cytosolic aspartate aminotransferase	AAT2	DEHA2C05236g	0.947	0.7	1.332	0.832	0.953	0.395						similar to uniprot|P23542 Saccharomyces cerevisiae YLR027C AAT2 Cytosolic aspartate aminotransferase	AAT2	DEHA2C05236g	3739.19	5858.5	3209.2	3927.38	4930.48	4454.71	2860.53	1971.5
		similar to uniprot|P23542 Saccharomyces cerevisiae YLR027C AAT2 Cytosolic aspartate aminotransferase	AAT2	DEHA2E03630g	1.036	0.734	1.28	0.712	1	1.6						similar to uniprot|P23542 Saccharomyces cerevisiae YLR027C AAT2 Cytosolic aspartate aminotransferase	AAT2	DEHA2E03630g	1356.27	2323.93	1275.86	1637.48	1714.88	1527.06	1110.17	3213.99
		highly similar to uniprot|P47176 Saccharomyces cerevisiae YJR148W BAT2 Cytosolic branched-chain amino acid aminotransferase	BAT2	DEHA2D06952g	0.953	0.903	1.13	1.042	1.294	1.006						highly similar to uniprot|P47176 Saccharomyces cerevisiae YJR148W BAT2 Cytosolic branched-chain amino acid aminotransferase	BAT2	DEHA2D06952g	2659.02	2708.86	2327.96	2332.44	3017.77	2569.21	2794.37	2336.12
		weakly similar to uniprot|P43567 Saccharomyces cerevisiae YFL030W AGX1 Alanine:glyoxylate aminotransferase	AGX1-like	DEHA2G07854g	1.161	1.303	0.888	1.148	0.967	0.377						weakly similar to uniprot|P43567 Saccharomyces cerevisiae YFL030W AGX1 Alanine:glyoxylate aminotransferase	AGX1-like	DEHA2G07854g	305.047	257.253	329.216	324.766	275.007	267.792	236.425	82.3697
		similar to uniprot|P43567 Saccharomyces cerevisiae YFL030W AGX1 Alanine:glyoxylate aminotransferase	AGX	DEHA2E01694g	1.292	0.861	1.193	0.815	1.174	1.279						similar to uniprot|P43567 Saccharomyces cerevisiae YFL030W AGX1 Alanine:glyoxylate aminotransferase	AGX	DEHA2E01694g	1729.1	2397.39	2024.09	1969.05	2048.34	1782.49	1655.76	2638.63
Amino acid transport		similar to uniprot|P19145 Saccharomyces cerevisiae YKR039W GAP1 General amino acid permease	GAP1	DEHA2C07194g	1.195	1.057	0.999	1.101	1.074	0.693				Amino acid transport		similar to uniprot|P19145 Saccharomyces cerevisiae YKR039W GAP1 General amino acid permease	GAP1	DEHA2C07194g	2067.33	2007.66	2300.75	2044.87	2103.91	2004.88	1801.24	1185.05
		similar to uniprot|P19145 Saccharomyces cerevisiae YKR039W GAP1 General amino acid permease	GAP1	DEHA2C12056g	1.1	0.877	0.283	0.244	0.036	0.273						similar to uniprot|P19145 Saccharomyces cerevisiae YKR039W GAP1 General amino acid permease	GAP1	DEHA2C12056g	25652.5	8238.14	25910.8	6971.62	7294.3	1907.49	747.177	1951.12
		similar to uniprot|P19145 Saccharomyces cerevisiae YKR039W GAP1 General amino acid permease	GAP1	DEHA2D10164g	1.03	1.026	1.125	0.811	0.491	0.397						similar to uniprot|P19145 Saccharomyces cerevisiae YKR039W GAP1 General amino acid permease	GAP1	DEHA2D10164g	627.118	273.66	594.285	273.629	709.749	204.043	251.966	93.143
		similar to uniprot|P19145 Saccharomyces cerevisiae YKR039W GAP1 General amino acid permease	GAP1	DEHA2E10076g	1.008	1.354	1.377	1.781	2.584	1.839						similar to uniprot|P19145 Saccharomyces cerevisiae YKR039W GAP1 General amino acid permease	GAP1	DEHA2E10076g	6334	7116.5	5962.79	9318.1	8911.32	11440.7	13442.1	11134.4
		similar to uniprot|P19145 Saccharomyces cerevisiae YKR039W GAP1 General amino acid permease	GAP1	DEHA2E11308g	1.276	0.959	1.065	1.039	1.344	1.042						similar to uniprot|P19145 Saccharomyces cerevisiae YKR039W GAP1 General amino acid permease	GAP1	DEHA2E11308g	795.173	917.183	939.551	846.143	855.577	860.691	864.002	813.869
		similar to uniprot|P19145 Saccharomyces cerevisiae YKR039W GAP1 General amino acid permease	GAP1	DEHA2E14630g	1.193	0.992	0.859	1.131	0.729	0.372						similar to uniprot|P19145 Saccharomyces cerevisiae YKR039W GAP1 General amino acid permease	GAP1	DEHA2E14630g	308.811	238.859	343.788	227.507	271.963	244.104	183.203	75.0752
		similar to uniprot|P19145 Saccharomyces cerevisiae YKR039W GAP1 General amino acid permease	GAP1	DEHA2G06930g	1.045	0.683	1.366	1.405	1.666	0.779						similar to uniprot|P19145 Saccharomyces cerevisiae YKR039W GAP1 General amino acid permease	GAP1	DEHA2G06930g	897.721	1529.03	867.22	1006.69	1241.93	1960.48	1216.77	1017.09
		similar to uniprot|P19145 Saccharomyces cerevisiae YKR039W GAP1 General amino acid permease	GAP1	DEHA2G21934g	NE	NE	NE	NE	NE	NE						similar to uniprot|P19145 Saccharomyces cerevisiae YKR039W GAP1 General amino acid permease	GAP1	DEHA2G21934g	-	-	-	-	-	-	-	-
		similar to uniprot|P43548 Saccharomyces cerevisiae YFL055W AGP3 Low-affinity amino acid permease	AGP3	DEHA2G11572g	1.008	1.105	0.854	1.13	1.122	0.64						similar to uniprot|P43548 Saccharomyces cerevisiae YFL055W AGP3 Low-affinity amino acid permease	AGP3	DEHA2G11572g	1697.73	1675.87	1581.82	1784.12	1465.5	1718.44	1541.7	914.149
		similar to uniprot|P50276 Saccharomyces cerevisiae YGR055W MUP1 High affinity methionine permease	MUP1	DEHA2C03102g	0.985	1.572	1.257	1.86	2.067	2.266						similar to uniprot|P50276 Saccharomyces cerevisiae YGR055W MUP1 High affinity methionine permease	MUP1	DEHA2C03102g	7623.14	6923.74	7045.19	10532.7	9855.91	11623.7	13020.5	13376.9
		weakly similar to uniprot|P50276 Saccharomyces cerevisiae YGR055W MUP1 High affinity methionine permease	MUP1-like	DEHA2F05566g	1.009	0.896	0.888	0.776	0.721	0.752						weakly similar to uniprot|P50276 Saccharomyces cerevisiae YGR055W MUP1 High affinity methionine permease	MUP1-like	DEHA2F05566g	425.012	356.23	393.957	309.027	376.812	255.705	247.429	229.233
		similar to uniprot|P38734 Saccharomyces cerevisiae YHL036W MUP3 Low affinity methionine permease	MUP3	DEHA2D12078g	1.098	1.233	0.958	1.067	0.934	1.388						similar to uniprot|P38734 Saccharomyces cerevisiae YHL036W MUP3 Low affinity methionine permease	MUP3	DEHA2D12078g	233.333	179.741	237.443	214.19	225.187	175.617	177.998	215.093
		similar to uniprot|Q12235 Saccharomyces cerevisiae YLL055W YCT1 High-affinity cysteine-specific transporter	YCT1	DEHA2C00220g	0.957	0.758	0.829	0.769	1.919	1.081						similar to uniprot|Q12235 Saccharomyces cerevisiae YLL055W YCT1 High-affinity cysteine-specific transporter	YCT1	DEHA2C00220g	9.57453	10.0292	8.36931	7.24132	8.01045	6.72326	15.0098	9.13816
		similar to uniprot|Q12235 Saccharomyces cerevisiae YLL055W YCT1 High-affinity cysteine-specific transporter	YCT1	DEHA2E00517g	NE	NE	NE	NE	NE	NE						similar to uniprot|Q12235 Saccharomyces cerevisiae YLL055W YCT1 High-affinity cysteine-specific transporter	YCT1	DEHA2E00517g	-	-	-	-	-	-	-	-
		similar to uniprot|P32487 Saccharomyces cerevisiae YNL268W LYP1 Lysine permease	LYP1	DEHA2A00638g	0.946	0.871	0.836	1.01	1.297	1.002						similar to uniprot|P32487 Saccharomyces cerevisiae YNL268W LYP1 Lysine permease	LYP1	DEHA2A00638g	56.0293	56.5011	48.6251	47.2249	46.5054	52.2462	59.1468	48.8139
		similar to uniprot|P32487 Saccharomyces cerevisiae YNL268W LYP1 Lysine permease	LYP1	DEHA2G14608g	1.099	1.487	0.883	1.21	0.683	0.48						similar to uniprot|P32487 Saccharomyces cerevisiae YNL268W LYP1 Lysine permease	LYP1	DEHA2G14608g	286.927	157.904	291.946	227.415	256.281	171.822	159.915	65.1588
		similar to uniprot|P41815 Saccharomyces cerevisiae YDR046C BAP3 Amino acid permease or uniprot|P38084 Saccharomyces cerevisiae YBR068C BAP2 High-affinity leucine permease	BAP2 or BAP3	DEHA2G04994g	1.06	0.967	1.154	1.245	1.165	0.745						similar to uniprot|P41815 Saccharomyces cerevisiae YDR046C BAP3 Amino acid permease or uniprot|P38084 Saccharomyces cerevisiae YBR068C BAP2 High-affinity leucine permease	BAP2 or BAP3	DEHA2G04994g	18995.7	22242.1	18630.2	20692.1	22207.1	25223.5	17902.5	14088.5
		similar to uniprot|P53388 Saccharomyces cerevisiae YPL265W DIP5 Dicarboxylic amino acid permease	DIP5	DEHA2B02332g	1.103	0.767	1.095	0.814	1.246	1.672						similar to uniprot|P53388 Saccharomyces cerevisiae YPL265W DIP5 Dicarboxylic amino acid permease	DIP5	DEHA2B02332g	324.22	317.05	326.613	234.299	352.776	238.307	328.375	455.893
		similar to uniprot|P53388 Saccharomyces cerevisiae YPL265W DIP5 Dicarboxylic amino acid permease	DIP5	DEHA2C07832g	1.118	0.696	0.719	0.673	0.318	0.365						similar to uniprot|P53388 Saccharomyces cerevisiae YPL265W DIP5 Dicarboxylic amino acid permease	DIP5	DEHA2C07832g	24575.6	20778	25157.3	13916.1	17695.1	12969.8	6297.35	6506.69
		similar to uniprot|P53388 Saccharomyces cerevisiae YPL265W DIP5 Dicarboxylic amino acid permease	DIP5	DEHA2C07898g	1.417	1.996	0.21	0.605	0.251	0.546						similar to uniprot|P53388 Saccharomyces cerevisiae YPL265W DIP5 Dicarboxylic amino acid permease	DIP5	DEHA2C07898g	167.707	38.524	217.919	73.1182	34.9315	21.5695	33.1486	17.8195
		similar to uniprot|P53388 Saccharomyces cerevisiae YPL265W DIP5 Dicarboxylic amino acid permease	DIP5	DEHA2E01276g	0.699	2.86	0.881	1.145	1.748	2.688						similar to uniprot|P53388 Saccharomyces cerevisiae YPL265W DIP5 Dicarboxylic amino acid permease	DIP5	DEHA2E01276g	34.3053	21.253	22.4777	57.5465	30.1015	22.5704	48.6493	49.2537
		weakly similar to uniprot|Q12375 Saccharomyces cerevisiae YOR130C ORT1 ornithine transporter of the mitochondrial inner membrane	ORT1-like	DEHA2E09108g	1.136	0.986	1.06	0.895	0.855	0.579						weakly similar to uniprot|Q12375 Saccharomyces cerevisiae YOR130C ORT1 ornithine transporter of the mitochondrial inner membrane	ORT1-like	DEHA2E09108g	285.016	307.508	298.48	292.147	304.672	251.587	196.601	151.849
		similar to uniprot|Q12375 Saccharomyces cerevisiae YOR130c ORT1 ornithine transporter of the mitochondrial inner membrane	ORT1	DEHA2G13530g	1.018	1.085	1.081	1.115	1.032	0.769						similar to uniprot|Q12375 Saccharomyces cerevisiae YOR130c ORT1 ornithine transporter of the mitochondrial inner membrane	ORT1	DEHA2G13530g	322.492	319.201	305.063	334.627	353.363	324.475	270.637	209.229
aBiological conditions are coded according to the following rules: D21 and D28 correspond to the sampling time (day 21 and day 28, respectively); DH, HA and BA correspond to the presence of D. hansenii, H. alvei and B. aurantiacum, respectively														aBiological conditions are coded according to the following rules: D21 and D28 correspond to the sampling time (day 21 and day 28, respectively); DH, HA and BA correspond to the presence of D. hansenii, H. alvei and B. aurantiacum, respectively
Fold change values are colored according to the following rules: white=no change; slight red=down-regulation and fold change > 0.5; dark red=down-regulation and fold change ≤ 0.5; slight green=up-regulation and fold change < 2;														Normalization was performed against D. hansenii: the read numbers were divided by the sum of the reads that mapped to the CDSs of D. hansenii and multiplied by a factor 10,000,000.
dark green=up-regulation and fold change ≥ 2. NE=gene not expressed														The color scale represents the abundance of normalized reads, with red indicating low abundance and green indicating high abundance
Diffential expression analysis was conducted using DESeq2 package, adjusted p-value < 0.05

## Sheet: Tables_S10
Impact of H. alvei on the expression of selected genes involved in lipid catabolism in B. aurantiacum												Expression level of selected genes involved in lipid catabolism in B. aurantiacum
Pathway	Predicted protein product	Gene symbol	EC number or KO term	Locus tag	Fold changea							Pathway	Predicted protein product	Gene symbol	EC number or KO term	Locus tag	Normalized readsa
					D21_DH_HA_BA vs D21_DH_BA	D28_DH_HA_BA vs D28_DH_BA											D21_DH_BA	D28_DH_BA	D21_DH_HA_BA	D28_DH_HA_BA
Triacylglycerol degradation	triacylglycerol lipase		3.1.1.3	Ga0063698_02351	1.042	0.951						Triacylglycerol degradation	triacylglycerol lipase		3.1.1.3	Ga0063698_02351	28.5648	46.2269	29.4924	40.1285
beta-oxidation	acyl-CoA synthetase		K01897	Ga0063698_00092	1.029	1.41						beta-oxidation	acyl-CoA synthetase		K01897	Ga0063698_00092	239.898	218.449	245.887	298.666
				Ga0063698_03874	NE	NE										Ga0063698_03874	-	-	-	-
				Ga0063698_01191	1.528	1.323										Ga0063698_01191	10.5529	11.6191	16.1465	17.7667
				Ga0063698_03660	0.812	0.63										Ga0063698_03660	20.51	22.0458	16.6564	12.8404
				-	-	-										-	-	-	-	-
	acyl-CoA dehydrogenase		K00232 / K00249 / K00255	Ga0063698_00252	1.329	1.75							acyl-CoA dehydrogenase		K00232 / K00249 / K00255	Ga0063698_00252	288.395	261.3	380.699	454.775
				Ga0063698_01319	1.137	0.816										Ga0063698_01319	1635.82	2443.6	1849.69	1948.05
				Ga0063698_01192	0.562	0.812										Ga0063698_01192	55.3313	43.3424	30.7841	38.932
				Ga0063698_03587	1.021	2.705										Ga0063698_03587	89.376	58.9483	90.5542	161.784
	enoyl-CoA hydratase		K01692	Ga0063698_00716	0.997	1.141							enoyl-CoA hydratase		K01692	Ga0063698_00716	330.435	427.965	327.49	477.068
				Ga0063698_03346	0.582	0.885										Ga0063698_03346	321.394	243.173	186.089	204.498
				Ga0063698_03347	0.464	0.856										Ga0063698_03347	159.514	113.878	73.6037	91.346
	enoyl-CoA hydratase /3-hydroxyacyl-CoA dehydrogenase		K01782	Ga0063698_02838	0.674	0.747							enoyl-CoA hydratase /3-hydroxyacyl-CoA dehydrogenase		K01782	Ga0063698_02838	315.063	334.294	211.334	244.944
	3-ketoacyl-CoA thiolase		K00632	Ga0063698_03125	0.643	0.537							3-ketoacyl-CoA thiolase		K00632	Ga0063698_03125	1538.5	1546.86	986.665	815.362
Glycerol degradation via glycerol kinase	glycerol kinase	glpK	2.7.1.30	Ga0063698_02908	0.537	0.898						Glycerol degradation via glycerol kinase	glycerol kinase	glpK	2.7.1.30	Ga0063698_02908	289.474	142.789	154.536	130.91
	aerobic glycerol-3-phosphate dehydrogenase	glpD	1.1.5.3	Ga0063698_02906	0.847	1.034							aerobic glycerol-3-phosphate dehydrogenase	glpD	1.1.5.3	Ga0063698_02906	422.138	376.307	355.793	367.076
				Ga0063698_03113	0.861	0.615										Ga0063698_03113	14.7647	17.8121	12.5808	12.5086
aBiological conditions are coded according to the following rules: D21 and D28 correspond to the sampling time (day 21 and day 28, respectively); DH, HA and BA correspond to the presence of D. hansenii, H. alvei and B. aurantiacum, respectively												aBiological conditions are coded according to the following rules: D21 and D28 correspond to the sampling time (day 21 and day 28, respectively); DH, HA and BA correspond to the presence of D. hansenii, H. alvei and B. aurantiacum, respectively
Fold change values are colored according to the following rules: white=no change; slight red=down-regulation and fold change > 0.5; dark red=down-regulation and fold change ≤ 0.5; slight green=up-regulation and fold change < 2;												Normalization was performed against B. aurantiacum: the read numbers were divided by the sum of the reads that mapped to the CDSs of B. aurantiacum and multiplied by a factor 1,000,000.
dark green=up-regulation and fold change ≥ 2. NE=gene not expressed												The color scale represents the abundance of normalized reads, with red indicating low abundance and green indicating high abundance
Diffential expression analysis was conducted using DESeq2 package, adjusted p-value < 0.05

## Sheet: Tables_S11
Impact of B. aurantiacum on the expression of selected genes involved in lipid catabolism in H. alvei												Expression level of selected genes involved in lipid catabolism in H. alvei
Pathway	Predicted protein product	Gene symbol	EC number or KO term	Locus tag	Fold changea							Pathway	Predicted protein product	Gene symbol	EC number or KO term	Locus tag	Normalized readsa
					D21_DH_HA_BA vs D21_DH_HA	D28_DH_HA_BA vs D28_DH_HA											D21_DH_HA	D28_DH_HA	D21_DH_HA_BA	D28_DH_HA_BA
beta-oxidation	acyl-CoA synthetase		K01897	Ga0116594_1007370	0.808	0.682						beta-oxidation	acyl-CoA synthetase		K01897	Ga0116594_1007370	157.293	160.886	128.704	110.034
				Ga0116594_109665	1.214	1.283										Ga0116594_109665	218.941	245.829	268.133	316.17
	acyl-CoA dehydrogenase		K06445	Ga0116594_1086120	0.621	0.826							acyl-CoA dehydrogenase		K06445	Ga0116594_1086120	790.639	684.18	499.549	565.429
	3-hydroxyacyl-CoA dehydrogenase / enoyl-CoA hydratase / 3-hydroxybutyryl-CoA epimerase / enoyl-CoA isomerase		K01825	Ga0116594_105444	0.626	1.054							3-hydroxyacyl-CoA dehydrogenase / enoyl-CoA hydratase / 3-hydroxybutyryl-CoA epimerase / enoyl-CoA isomerase		K01825	Ga0116594_105444	323.108	240.395	205.149	254.052
	3-hydroxyacyl-CoA dehydrogenase / enoyl-CoA hydratase / 3-hydroxybutyryl-CoA epimerase		K01782	Ga0116594_113328	0.635	0.518							3-hydroxyacyl-CoA dehydrogenase / enoyl-CoA hydratase / 3-hydroxybutyryl-CoA epimerase		K01782	Ga0116594_113328	44.6119	53.2754	28.6004	27.6183
	acetyl-CoA acyltransferase		K00632	Ga0116594_105443	0.57	0.856							acetyl-CoA acyltransferase		K00632	Ga0116594_105443	75.2217	62.9289	43.4343	53.9405
				Ga0116594_113327	0.596	0.623										Ga0116594_113327	54.2451	49.9415	32.7147	31.0404
Glycerol degradation via glycerol kinase	glycerol kinase	glpK	2.7.1.30	Ga0116594_1035146	0.876	1.462						Glycerol degradation via glycerol kinase	glycerol kinase	glpK	2.7.1.30	Ga0116594_1035146	1466.5	814.128	1296.67	1194.17
	aerobic glycerol-3-phosphate dehydrogenase	glpD	1.1.5.3	Ga0116594_108088	1.397	0.699							aerobic glycerol-3-phosphate dehydrogenase	glpD	1.1.5.3	Ga0116594_108088	1177.66	2488.44	1655.87	1744.19
	anaerobic glycerol-3-phosphate dehydrogenase subunit A	glpA	1.1.5.3	Ga0116594_110025	4.539	1.984							anaerobic glycerol-3-phosphate dehydrogenase subunit A	glpA	1.1.5.3	Ga0116594_110025	96.9644	287.277	443.5	572.575
	anaerobic glycerol-3-phosphate dehydrogenase subunit B	glpB		Ga0116594_110024	5.92	2.506							anaerobic glycerol-3-phosphate dehydrogenase subunit B	glpB		Ga0116594_110024	53.9079	176.337	321.814	444.175
	anaerobic glycerol-3-phosphate dehydrogenase subunit C	glpC		Ga0116594_110023	6.961	3.18							anaerobic glycerol-3-phosphate dehydrogenase subunit C	glpC		Ga0116594_110023	52.6196	181.113	370.171	578.906
Glycerol degradation via glycerol dehydrogenase	glycerol dehydrogenase	gldA	1.1.1.6	Ga0116594_1018154	21.721	10.593						Glycerol degradation via glycerol dehydrogenase	glycerol dehydrogenase	gldA	1.1.1.6	Ga0116594_1018154	64.6294	108.698	1411.48	1157.69
	dihydroxyacetone kinase subunit K	dhaK	2.7.1.121	Ga0116594_1018155	13.552	5.58							dihydroxyacetone kinase subunit K	dhaK	2.7.1.121	Ga0116594_1018155	28.1152	54.1427	383.879	304.681
	dihydroxyacetone kinase subunit L	dhaL		Ga0116594_1018156	8.366	3.747							dihydroxyacetone kinase subunit L	dhaL		Ga0116594_1018156	14.4737	26.3805	121.627	100.213
	dihydroxyacetone kinase subunit M	dhaM		Ga0116594_1018157	5.595	2.978							dihydroxyacetone kinase subunit M	dhaM		Ga0116594_1018157	29.0205	50.2093	162.192	150.782
aBiological conditions are coded according to the following rules: D21 and D28 correspond to the sampling time (day 21 and day 28, respectively); DH, HA and BA correspond to the presence of D. hansenii, H. alvei and B. aurantiacum, respectively												aBiological conditions are coded according to the following rules: D21 and D28 correspond to the sampling time (day 21 and day 28, respectively); DH, HA and BA correspond to the presence of D. hansenii, H. alvei and B. aurantiacum, respectively
Fold change values are colored according to the following rules: white=no change; slight red=down-regulation and fold change > 0.5; dark red=down-regulation and fold change ≤ 0.5; slight green=up-regulation and fold change < 2;												Normalization was performed against H. alvei: the read numbers were divided by the sum of the reads that mapped to the CDSs of H. alvei and multiplied by a factor 1,000,000.
dark green=up-regulation and fold change ≥ 2. NE=gene not expressed												The color scale represents the abundance of normalized reads, with red indicating low abundance and green indicating high abundance
Diffential expression analysis was conducted using DESeq2 package, adjusted p-value < 0.05

## Sheet: Tables_S12
Impact of B. aurantiacum and/or H. alvei on the expression of selected genes involved in lipid catabolism in D. hansenii														Expression level of selected genes involved in lipid catabolism in D. hansenii
Pathway	Predicted protein product	Gene symbol	EC number or KO term	Locus tag	Fold changea									Pathway	Predicted protein product	Gene symbol	EC number	Locus tag	Normalized readsa
					D21_DH_HA vs D21_DH	D28_DH_HA vs D28_DH	D21_DH_BA vs D21_DH	D28_DH_BA vs D28_DH	D21_DH_HA_BA vs D21_DH	D28_DH_HA_BA vs D28_DH									D21_DH	D28_DH	D21_DH_HA	D28_DH_HA	D21_DH_BA	D28_DH_BA	D21_DH_HA_BA	D28_DH_HA_BA
Triacylglycerol degradation	similar to uniprot|P40308 Saccharomyces cerevisiae YMR313C TGL3 Bifunctional triacylglycerol lipase and lysophosphatidylethanolamine acyltransferase	TGL3	3.1.1.3	DEHA2G22132g	0.927	1	0.93	0.988	1.092	1.547				Triacylglycerol degradation	similar to uniprot|P40308 Saccharomyces cerevisiae YMR313C TGL3 Bifunctional triacylglycerol lipase and lysophosphatidylethanolamine acyltransferase	TGL3	3.1.1.3	DEHA2G22132g	1202.27	1024.35	1024.29	987.417	1118.59	928.631	1070.66	1364.15
	weakly similar to uniprot|P36165 Saccharomyces cerevisiae YKR089C STC1 Multifunctional lipase/hydrolase/phospholipase	TGL4/STC1-like	3.1.1.3	DEHA2E05390g	0.961	0.856	0.838	0.799	0.645	1.345					weakly similar to uniprot|P36165 Saccharomyces cerevisiae YKR089C STC1 Multifunctional lipase/hydrolase/phospholipase	TGL4/STC1-like	3.1.1.3	DEHA2E05390g	977.48	788.441	862.002	653.385	816.936	583.125	515.037	913.13
	weakly similar to uniprot|P25641 Saccharomyces cerevisiae YCR068W ATG15 Phospholipase	ATG15-like	3.1.1.3	DEHA2F12364g	1.167	1.007	1.001	0.853	0.933	1.181					weakly similar to uniprot|P25641 Saccharomyces cerevisiae YCR068W ATG15 Phospholipase	ATG15-like	3.1.1.3	DEHA2F12364g	533.539	459.916	573	447.937	533.831	364.581	404.697	468.792
	similar to uniprot|P34163 Saccharomyces cerevisiae YKL140W TGL1 Steryl ester hydrolase	TGL1	3.1.1.3	DEHA2D05236g	1.03	0.989	0.994	0.954	0.759	0.76					similar to uniprot|P34163 Saccharomyces cerevisiae YKL140W TGL1 Steryl ester hydrolase	TGL1	3.1.1.3	DEHA2D05236g	325.769	294.65	308.965	282.779	327.02	259.406	202.04	193.339
	similar to uniprot|P34163 Saccharomyces cerevisiae YKL140W TGL1 Steryl ester hydrolase	TGL1	3.1.1.3	DEHA2E14982g	0.924	0.864	1.126	1.001	1.349	1.388					similar to uniprot|P34163 Saccharomyces cerevisiae YKL140W TGL1 Steryl ester hydrolase	TGL1	3.1.1.3	DEHA2E14982g	879.277	945.699	745.874	786.454	990.797	869.028	971.101	1127.36
	similar to uniprot|P54857 Saccharomyces cerevisiae YDR058c TGL2 Triacylglycerol lipase	TGL2	3.1.1.3	DEHA2E14718g	1.029	0.854	1.048	0.863	0.726	0.551					similar to uniprot|P54857 Saccharomyces cerevisiae YDR058c TGL2 Triacylglycerol lipase	TGL2	3.1.1.3	DEHA2E14718g	371.142	349.613	351.352	289.138	390.698	278.621	217.903	165.065
	similar to uniprot|Q03649 Saccharomyces cerevisiae YMR210w MGL2 Monoacylglycerol and triacylglycerol lipase	MGL2	3.1.1.23	DEHA2C08096g	1.341	1.078	0.956	0.911	1.076	0.608					similar to uniprot|Q03649 Saccharomyces cerevisiae YMR210w MGL2 Monoacylglycerol and triacylglycerol lipase	MGL2	3.1.1.23	DEHA2C08096g	650.416	613.277	799.248	635.164	622.014	509.504	562.284	319.02
	highly similar to CA4723|IPF18177 Candida albicans IPF18177 Putative monoacylglycerol lipase		3.1.1.23	DEHA2C02794g	0.923	0.859	1.019	0.999	1.003	1.061					highly similar to CA4723|IPF18177 Candida albicans IPF18177 Putative monoacylglycerol lipase		3.1.1.23	DEHA2C02794g	861.043	807.763	729.101	666.893	876.653	733.819	703.05	733.241
	similar to uniprot|O94091 Candida albicans LIP1 Lipase 1 precursor	LIP1		DEHA2A00264g	1.034	1.293	0.981	1.083	2.373	2.949					similar to uniprot|O94091 Candida albicans LIP1 Lipase 1 precursor	LIP1		DEHA2A00264g	117.55	110.293	111.332	137.262	115.455	108.965	228.048	279.323
	similar to uniprot|O94091 Candida albicans LIP1 Lipase 1 precursor or uniprot|Q9P8W2 Candida albicans LIP3 Lipase 3 precursor	LIP1 or LIP3		DEHA2D12122g	1.015	1.39	1.102	1.335	2.366	1.901					similar to uniprot|O94091 Candida albicans LIP1 Lipase 1 precursor or uniprot|Q9P8W2 Candida albicans LIP3 Lipase 3 precursor	LIP1 or LIP3		DEHA2D12122g	52.383	48.1242	48.5344	64.8843	57.7058	58.8535	101.259	78.5072
	similar to CA1079|CaLIP1 Candida albicans CaLIP1 Secretory lipase	LIP1		DEHA2A00704g	1.006	0.857	1.135	0.834	0.695	0.766					similar to CA1079|CaLIP1 Candida albicans CaLIP1 Secretory lipase	LIP1		DEHA2A00704g	12.7661	13.9756	11.7224	11.6124	14.4874	10.9005	7.26884	9.2535
	similar to gi|66846736|gb|EAL87068.1| Aspergillus fumigatus Af293 putative lipase			DEHA2C01056g	0.918	1.099	0.839	1.027	0.962	1.39					similar to gi|66846736|gb|EAL87068.1| Aspergillus fumigatus Af293 putative lipase			DEHA2C01056g	235.881	169.571	199.044	179.479	199.066	158.987	185.901	201.473
	weakly similar to uniprot|P32948 Candida rugosa LIP4 Lipase 4 precursor	LIP4-like		DEHA2E05940g	0.982	1.334	0.795	0.993	0.805	1.526					weakly similar to uniprot|P32948 Candida rugosa LIP4 Lipase 4 precursor	LIP4-like		DEHA2E05940g	61.8644	42.3675	55.9674	54.2723	49.0133	38.6804	40.6572	55.9304
	weakly similar to uniprot|Q9P8F7 Yarrowia lipolytica YALI0A20350g LIP2 Triacylglycerol lipase precursor	LIP2-like		DEHA2E21164g	0.963	0.986	1.014	0.933	0.993	1.243					weakly similar to uniprot|Q9P8F7 Yarrowia lipolytica YALI0A20350g LIP2 Triacylglycerol lipase precursor	LIP2-like		DEHA2E21164g	130.046	106.098	115.077	101.48	131.898	91.9529	105.079	113.872
beta-oxidation	similar to uniprot|P39518 Saccharomyces cerevisiae YER015W FAA2 Medium chain fatty acyl-CoA synthetase	FAA2	K01897	DEHA2B10120g	1.007	0.758	1.101	0.711	0.767	0.457				beta-oxidation	similar to uniprot|P39518 Saccharomyces cerevisiae YER015W FAA2 Medium chain fatty acyl-CoA synthetase	FAA2	K01897	DEHA2B10120g	4278.24	5528.11	3885.65	4008.11	4632.19	3610.03	2619.42	2159.09
	similar to uniprot|P39518 Saccharomyces cerevisiae YER015W FAA2 Medium chain fatty acyl-CoA synthetase	FAA2	K01897	DEHA2B11682g	0.862	0.677	0.848	0.641	0.508	0.611					similar to uniprot|P39518 Saccharomyces cerevisiae YER015W FAA2 Medium chain fatty acyl-CoA synthetase	FAA2	K01897	DEHA2B11682g	404.713	427.414	317.646	279.011	338.049	253.279	167.807	224.535
	similar to uniprot|P39518 Saccharomyces cerevisiae YER015W FAA2 Medium chain fatty acyl-CoA synthetase	FAA2	K01897	DEHA2D10076g	0.949	0.81	1.028	0.576	0.64	0.465					similar to uniprot|P39518 Saccharomyces cerevisiae YER015W FAA2 Medium chain fatty acyl-CoA synthetase	FAA2	K01897	DEHA2D10076g	4366.3	6248.78	3732	4834.27	4382.28	3300.75	2234.15	2499.04
	similar to uniprot|P39518 Saccharomyces cerevisiae YER015W FAA2 Medium chain fatty acyl-CoA synthetase	FAA2	K01897	DEHA2D10098g	0.888	0.834	1.286	0.793	1.124	1.199					similar to uniprot|P39518 Saccharomyces cerevisiae YER015W FAA2 Medium chain fatty acyl-CoA synthetase	FAA2	K01897	DEHA2D10098g	1358.96	1069.5	1098.16	862.26	1738.07	781.027	1235.47	1101.69
	similar to uniprot|P39518 Saccharomyces cerevisiae YER015W FAA2 Medium chain fatty acyl-CoA synthetase	FAA2	K01897	DEHA2G00462g	0.764	0.546	1.283	0.639	1.014	2.489					similar to uniprot|P39518 Saccharomyces cerevisiae YER015W FAA2 Medium chain fatty acyl-CoA synthetase	FAA2	K01897	DEHA2G00462g	649.027	696.429	450.474	366.238	821.061	413.007	535.798	1496.57
	similar to uniprot|P30624 Saccharomyces cerevisiae YOR317W FAA1 Long chain fatty acyl-CoA synthetase	FAA1	K01897	DEHA2G05940g	0.934	1.258	1.104	1.094	1.223	3.09					similar to uniprot|P30624 Saccharomyces cerevisiae YOR317W FAA1 Long chain fatty acyl-CoA synthetase	FAA1	K01897	DEHA2G05940g	3230.58	2430.47	2774.34	2948.04	3574.1	2440.09	3261.6	6489.45
	similar to uniprot|P38225 Saccharomyces cerevisiae YBR041W FAT1 Fatty acid transporter and very long-chain fatty acyl-CoA synthetase	FAT1		DEHA2F15224g	0.9	0.989	1.03	0.895	1.069	0.96					similar to uniprot|P38225 Saccharomyces cerevisiae YBR041W FAT1 Fatty acid transporter and very long-chain fatty acyl-CoA synthetase	FAT1		DEHA2F15224g	1701.28	2089.36	1389.61	1974.97	1724.72	1706.52	1464.19	1720.21
	similar to uniprot|P13711 Saccharomyces cerevisiae YGL205W POX1 Fatty-acyl coenzyme A oxidase	POX1	K00232	DEHA2D17204g	0.778	1.432	1.184	1.473	1.501	4.784					similar to uniprot|P13711 Saccharomyces cerevisiae YGL205W POX1 Fatty-acyl coenzyme A oxidase	POX1	K00232	DEHA2D17204g	785.607	705.519	558.938	965.409	924.019	945.134	978.983	2919.27
	similar to uniprot|P13711 Saccharomyces cerevisiae YGL205W POX1 Fatty-acyl coenzyme A oxidase	POX1	K00232	DEHA2D17248g	1.089	1.037	1.124	0.849	0.998	0.589					similar to uniprot|P13711 Saccharomyces cerevisiae YGL205W POX1 Fatty-acyl coenzyme A oxidase	POX1	K00232	DEHA2D17248g	20720.3	28736.1	20377.7	28521.7	22816.8	22281.7	16538.7	14496.9
	similar to uniprot|Q05871 Saccharomyces cerevisiae YLR284C ECI1 Peroxisomal delta3,delta2-enoyl-CoA isomerase	ECI1		DEHA2E02024g	0.819	0.788	1.117	0.742	0.821	0.717					similar to uniprot|Q05871 Saccharomyces cerevisiae YLR284C ECI1 Peroxisomal delta3,delta2-enoyl-CoA isomerase	ECI1		DEHA2E02024g	827.168	1201.38	609.517	904.1	904.581	818.025	545.521	739.208
	similar to uniprot|Q05871 Saccharomyces cerevisiae YLR284C ECI1 Peroxisomal delta3,delta2-enoyl-CoA isomerase	ECI1		DEHA2A00462g	0.74	0.626	1.191	0.652	0.721	0.565					similar to uniprot|Q05871 Saccharomyces cerevisiae YLR284C ECI1 Peroxisomal delta3,delta2-enoyl-CoA isomerase	ECI1		DEHA2A00462g	967.569	1526.95	643.369	914.052	1126.58	915.17	556.886	739.349
	similar to uniprot|Q02207 Saccharomyces cerevisiae YKR009C FOX2 Multifunctional enzyme of the peroxisomal fatty acid beta-oxidation pathway	FOX2		DEHA2A08646g	0.891	0.963	1.188	0.843	0.841	0.793					similar to uniprot|Q02207 Saccharomyces cerevisiae YKR009C FOX2 Multifunctional enzyme of the peroxisomal fatty acid beta-oxidation pathway	FOX2		DEHA2A08646g	17137.7	26341.2	13764.9	24277.1	19935.4	20236.1	11582.3	17928
	similar to uniprot|P27796 Saccharomyces cerevisiae YIL160C POT1 3-ketoacyl-CoA thiolase with broad chain length specificity	POT1	K07513	DEHA2B16368g	0.646	1.083	1.136	1.21	0.783	1.813					similar to uniprot|P27796 Saccharomyces cerevisiae YIL160C POT1 3-ketoacyl-CoA thiolase with broad chain length specificity	POT1	K07513	DEHA2B16368g	222.994	185.907	132.879	194.191	255.033	209.061	144.682	291.468
	similar to uniprot|P27796 Saccharomyces cerevisiae YIL160C POT1 3-ketoacyl-CoA thiolase with broad chain length specificity	POT1	K07513	DEHA2D18480g	1.078	0.893	1.004	0.866	1.339	1.462					similar to uniprot|P27796 Saccharomyces cerevisiae YIL160C POT1 3-ketoacyl-CoA thiolase with broad chain length specificity	POT1	K07513	DEHA2D18480g	244.591	294.505	240.365	251.841	244.477	232.957	266.584	367.706
	similar to uniprot|P27796 Saccharomyces cerevisiae YIL160C POT1 3-ketoacyl-CoA thiolase with broad chain length specificity	POT1	K07513	DEHA2E18282g	1.092	0.935	1.126	0.794	0.989	0.588					similar to uniprot|P27796 Saccharomyces cerevisiae YIL160C POT1 3-ketoacyl-CoA thiolase with broad chain length specificity	POT1	K07513	DEHA2E18282g	12251.5	16836.1	12066.7	15076.5	13518.9	12233.7	9628.74	8453.68
	weakly similar to uniprot|P32573 Saccharomyces cerevisiae YNL202W SPS19 Peroxisomal 2,4-dienoyl-CoA reductase	SPS19-like		DEHA2B10956g	0.901	1.021	0.995	0.935	0.873	1.439					weakly similar to uniprot|P32573 Saccharomyces cerevisiae YNL202W SPS19 Peroxisomal 2,4-dienoyl-CoA reductase	SPS19-like		DEHA2B10956g	555.429	503.11	457.316	495.415	552.523	432.814	398.841	623.341
	similar to uniprot|P32573 Saccharomyces cerevisiae YNL202W SPS19 Peroxisomal 2,4-dienoyl-CoA reductase	SPS19		DEHA2C02178g	0.962	0.879	1.151	0.785	0.863	0.587					similar to uniprot|P32573 Saccharomyces cerevisiae YNL202W SPS19 Peroxisomal 2,4-dienoyl-CoA reductase	SPS19		DEHA2C02178g	1540.54	2232.66	1339.05	1875.75	1739.99	1597.38	1067.2	1124.04
	weakly similar to uniprot|P32573 Saccharomyces cerevisiae YNL202W SPS19 Peroxisomal 2,4-dienoyl-CoA reductase	SPS19-like		DEHA2E08866g	1.043	1.308	1.077	1.6	1.465	1.235					weakly similar to uniprot|P32573 Saccharomyces cerevisiae YNL202W SPS19 Peroxisomal 2,4-dienoyl-CoA reductase	SPS19-like		DEHA2E08866g	31941.9	28170.5	31135.6	35528.7	35332	40805.5	38366.5	29555.6
	similar to uniprot|P32573 Saccharomyces cerevisiae YNL202W SPS19 Peroxisomal 2,4-dienoyl-CoA reductase	SPS19		DEHA2E08910g	1.02	0.988	1.116	1.241	2.017	1.652					similar to uniprot|P32573 Saccharomyces cerevisiae YNL202W SPS19 Peroxisomal 2,4-dienoyl-CoA reductase	SPS19		DEHA2E08910g	1946.48	2442.02	1825.11	2315.73	2176.66	2751.42	3191.19	3445.11
	weakly similar to uniprot|P32573 Saccharomyces cerevisiae YNL202W SPS19 Peroxisomal 2,4-dienoyl-CoA reductase	SPS19-like		DEHA2E24244g	0.873	1.031	1.194	1.215	0.951	1.075					weakly similar to uniprot|P32573 Saccharomyces cerevisiae YNL202W SPS19 Peroxisomal 2,4-dienoyl-CoA reductase	SPS19-like		DEHA2E24244g	43.2957	38.335	34.5637	37.9951	51.5317	43.4879	33.6389	35.217
	weakly similar to uniprot|P32573 Saccharomyces cerevisiae YNL202W SPS19 Peroxisomal 2,4-dienoyl-CoA reductase	SPS19-like		DEHA2F00990g	0.856	0.848	1.131	1.298	1.692	2.361					weakly similar to uniprot|P32573 Saccharomyces cerevisiae YNL202W SPS19 Peroxisomal 2,4-dienoyl-CoA reductase	SPS19-like		DEHA2F00990g	7.2914	7.63984	5.71488	6.23958	8.33214	9.35672	10.1274	15.2791
	similar to uniprot|P32573 Saccharomyces cerevisiae YNL202W SPS19 Peroxisomal 2,4-dienoyl-CoA reductase	SPS19		DEHA2G22198g	0.873	1.011	1.005	0.863	0.812	0.698					similar to uniprot|P32573 Saccharomyces cerevisiae YNL202W SPS19 Peroxisomal 2,4-dienoyl-CoA reductase	SPS19		DEHA2G22198g	577.975	786.31	458.249	758.025	575.264	617.533	381.033	471.974
	similar to uniprot|P05335 Candida maltosa POX4 Acyl-CoA oxidase oxidase	POX4	K00232	DEHA2C01078g	0.931	1.039	1.283	1.018	1.309	1.359					similar to uniprot|P05335 Candida maltosa POX4 Acyl-CoA oxidase oxidase	POX4	K00232	DEHA2C01078g	3348.72	4426.96	2818.27	4420.82	4224.97	4119.34	3508.72	5154.58
	similar to wi|NCU01181.1 Neurospora crassa NCU01181.1 hypothetical protein		K00249	DEHA2B06424g	0.849	0.863	0.976	0.786	0.721	1.014					similar to wi|NCU01181.1 Neurospora crassa NCU01181.1 hypothetical protein		K00249	DEHA2B06424g	461.334	573.347	355.552	475.789	446.005	416.042	271.813	501.787
	similar to uniprot|Q06497 Saccharomyces cerevisiae YPR128C ANT1 Peroxisomal adenine nucleotide transporter involved in beta-oxidation of medium-chain fatty acid	ANT1		DEHA2E08316g	1.062	0.834	0.975	0.593	0.564	0.293					similar to uniprot|Q06497 Saccharomyces cerevisiae YPR128C ANT1 Peroxisomal adenine nucleotide transporter involved in beta-oxidation of medium-chain fatty acid	ANT1		DEHA2E08316g	5264.19	6669.69	5032.42	5332.93	5019.1	3635	2347.05	1664.64
	weakly similar to uniprot|Q06497 Saccharomyces cerevisiae YPR128C ANT1 Peroxisomal adenine nucleotide transporter involved in beta-oxidation of medium-chain fatty acid	ANT1-like		DEHA2G13596g	1.168	0.962	1.145	0.725	0.911	0.817					weakly similar to uniprot|Q06497 Saccharomyces cerevisiae YPR128C ANT1 Peroxisomal adenine nucleotide transporter involved in beta-oxidation of medium-chain fatty acid	ANT1-like		DEHA2G13596g	427.738	609.915	453.689	561.935	480.589	406.344	314.074	429.777
	weakly similar to uniprot|P41903 Saccharomyces cerevisiae YJR019C TES1 Thioesterase	TES1-like		DEHA2A00440g	0.848	0.653	1.157	0.714	0.831	0.676					weakly similar to uniprot|P41903 Saccharomyces cerevisiae YJR019C TES1 Thioesterase	TES1-like		DEHA2A00440g	1889.66	2560.41	1443.75	1602.44	2143.8	1682.56	1249.66	1479.01
	similar to ca|CA1609|CaTES11 Candida albicans CaTES11 Thiosterase	CaTES11		DEHA2E10516g	0.9	0.555	0.946	0.497	0.546	0.386					similar to ca|CA1609|CaTES11 Candida albicans CaTES11 Thiosterase	CaTES11		DEHA2E10516g	98.7574	126.152	80.3246	67.5686	91.2933	58.612	42.8995	41.8315
	similar to ca|CA1608|CaTES12 Candida albicans CaTES12 Thiosterase	CaTES12		DEHA2E10538g	1.429	1.338	0.979	0.998	1.333	0.615					similar to ca|CA1608|CaTES12 Candida albicans CaTES12 Thiosterase	CaTES12		DEHA2E10538g	1715.99	1884.43	2238.83	2417.1	1668.17	1704.46	1821.28	976.577
	weakly similar to ca|CA1608|CaTES12 Candida albicans CaTES12 Thiosterase	CaTES12-like		DEHA2E10560g	1.106	0.995	1.335	0.884	1.535	0.966					weakly similar to ca|CA1608|CaTES12 Candida albicans CaTES12 Thiosterase	CaTES12-like		DEHA2E10560g	3334.43	4775.76	3354.93	4592.61	4421.03	3862.22	4099.47	3925.59
	similar to ca|CA1608|CaTES12 Candida albicans CaTES12 Thiosterase	CaTES12		DEHA2E10582g	1.135	1.17	1.052	1.084	1.204	0.97					similar to ca|CA1608|CaTES12 Candida albicans CaTES12 Thiosterase	CaTES12		DEHA2E10582g	898.57	963.701	935.744	1082.73	945.815	949.121	877.771	797.451
Glycerol degradation via glycerol kinase	highly similar to uniprot|Q6TNG4 Pichia farinosa GUT1 Glycerol kinase	GUT1	2.7.1.30	DEHA2G24310g	1.083	1.049	1.006	1.054	1.363	1.391				Glycerol degradation via glycerol kinase	highly similar to uniprot|Q6TNG4 Pichia farinosa GUT1 Glycerol kinase	GUT1	2.7.1.30	DEHA2G24310g	2530.2	2705.8	2521.37	2730.13	2543.73	2600.37	2802.34	3218.24
	highly similar to uniprot|O14400 Schizosaccharomyces pombe GUT2 Glycerol-3-phosphate dehydrogenase mitochondrial precursor	GUT2	1.1.5.3	DEHA2E08624g	1.283	1.056	1.094	1.071	1.356	0.799					highly similar to uniprot|O14400 Schizosaccharomyces pombe GUT2 Glycerol-3-phosphate dehydrogenase mitochondrial precursor	GUT2	1.1.5.3	DEHA2E08624g	8901.49	10437.7	10538.2	10580.7	9845.2	10169.3	9775.95	7095.83
aBiological conditions are coded according to the following rules: D21 and D28 correspond to the sampling time (day 21 and day 28, respectively); DH, HA and BA correspond to the presence of D. hansenii, H. alvei and B. aurantiacum, respectively														aBiological conditions are coded according to the following rules: D21 and D28 correspond to the sampling time (day 21 and day 28, respectively); DH, HA and BA correspond to the presence of D. hansenii, H. alvei and B. aurantiacum, respectively
Fold change values are colored according to the following rules: white=no change; slight red=down-regulation and fold change > 0.5; dark red=down-regulation and fold change ≤ 0.5; slight green=up-regulation and fold change < 2;														Normalization was performed against D. hansenii: the read numbers were divided by the sum of the reads that mapped to the CDSs of D. hansenii and multiplied by a factor 10,000,000.
dark green=up-regulation and fold change ≥ 2. NE=gene not expressed														The color scale represents the abundance of normalized reads, with red indicating low abundance and green indicating high abundance
Diffential expression analysis was conducted using DESeq2 package, adjusted p-value < 0.05

## Sheet: Tables_S13
Impact of H. alvei on the expression of selected genes involved in iron acquisition in B. aurantiacum												Expression level of selected genes involved in iron acquisition in B. aurantiacum
Pathway / Function	Predicted protein product	Gene symbol	EC number	Locus tag	Fold changea							Pathway / Function	Predicted protein product	Gene symbol	EC number	Locus tag	Normalized readsa
					D21_DH_HA_BA vs D21_DH_BA	D28_DH_HA_BA vs D28_DH_BA											D21_DH_BA	D28_DH_BA	D21_DH_HA_BA	D28_DH_HA_BA
Hydroxamate-type siderophore biosynthesis	lysine N6-hydroxylase		1.14.13.59	Ga0063698_03840	0.281	0.416						Hydroxamate-type siderophore biosynthesis	lysine N6-hydroxylase		1.14.13.59	Ga0063698_03840	66.3897	41.4743	18.5214	17.6982
	L-2,4-diaminobutyrate decarboxylase		4.1.1.86	Ga0063698_03839	0.199	0.233							L-2,4-diaminobutyrate decarboxylase		4.1.1.86	Ga0063698_03839	79.2686	61.3915	15.6601	14.0508
	Siderophore synthetase component			Ga0063698_03841	0.271	0.401							Siderophore synthetase component			Ga0063698_03841	52.0959	38.1763	14.0417	15.3413
Fe3+/siderophore transporter	ABC-type Fe3+/siderophore transport system, ATPase component			Ga0063698_01188	0.3	0.323						Fe3+/siderophore transporter	ABC-type Fe3+/siderophore transport system, ATPase component			Ga0063698_01188	354.05	350.488	105.912	110.074
	ABC-type Fe3+/siderophore transport system, ATPase component			Ga0063698_01567	0.543	0.382							ABC-type Fe3+/siderophore transport system, ATPase component			Ga0063698_01567	590.239	549.027	319.142	208.214
	ABC-type Fe3+/siderophore transport system, ATPase component			Ga0063698_02427	0.744	0.412							ABC-type Fe3+/siderophore transport system, ATPase component			Ga0063698_02427	244.998	283.05	181.656	113.783
	ABC-type Fe3+/siderophore transport system, ATPase component			Ga0063698_02796	0.954	0.754							ABC-type Fe3+/siderophore transport system, ATPase component			Ga0063698_02796	23.127	23.7731	22.2568	17.8254
	ABC-type Fe3+/siderophore transport system, ATPase component			Ga0063698_03089	0.959	0.728							ABC-type Fe3+/siderophore transport system, ATPase component			Ga0063698_03089	180.559	192.474	172.79	141.586
	ABC-type Fe3+/siderophore transport system, ATPase component			Ga0063698_03307	0.377	0.206							ABC-type Fe3+/siderophore transport system, ATPase component			Ga0063698_03307	32.9231	39.8227	12.4207	7.91158
	ABC-type Fe3+/siderophore transport system, ATPase component			Ga0063698_03939	NE	NE							ABC-type Fe3+/siderophore transport system, ATPase component			Ga0063698_03939	-	-	-	-
	ABC-type Fe3+/siderophore transport system, permease component			Ga0063698_01186	0.51	0.282							ABC-type Fe3+/siderophore transport system, permease component			Ga0063698_01186	264.195	285.155	134.12	77.5376
	ABC-type Fe3+/siderophore transport system, permease component			Ga0063698_01568	0.455	0.403							ABC-type Fe3+/siderophore transport system, permease component			Ga0063698_01568	480.944	401.871	218.028	161.064
	ABC-type Fe3+/siderophore transport system, permease component			Ga0063698_01569	0.404	0.314							ABC-type Fe3+/siderophore transport system, permease component			Ga0063698_01569	557.606	482.117	224.18	149.809
	ABC-type Fe3+/siderophore transport system, permease component			Ga0063698_02425	0.359	0.229							ABC-type Fe3+/siderophore transport system, permease component			Ga0063698_02425	1091.91	1018.61	390.87	225.832
	ABC-type Fe3+/siderophore transport system, permease component			Ga0063698_02426	0.47	0.291							ABC-type Fe3+/siderophore transport system, permease component			Ga0063698_02426	398.202	388.981	186.2	108.124
	ABC-type Fe3+/siderophore transport system, permease component			Ga0063698_02795	0.509	0.487							ABC-type Fe3+/siderophore transport system, permease component			Ga0063698_02795	17.311	11.3763	8.8126	6.14236
	ABC-type Fe3+/siderophore transport system, permease component			Ga0063698_03090	1.07	0.912							ABC-type Fe3+/siderophore transport system, permease component			Ga0063698_03090	126.385	125.957	134.92	117.447
	ABC-type Fe3+/siderophore transport system, permease component			Ga0063698_03305	0.203	0.116							ABC-type Fe3+/siderophore transport system, permease component			Ga0063698_03305	42.7217	43.402	8.74037	4.18594
	ABC-type Fe3+/siderophore transport system, permease component			Ga0063698_03306	0.35	0.354							ABC-type Fe3+/siderophore transport system, permease component			Ga0063698_03306	46.1682	39.9083	16.2086	12.8575
	ABC-type Fe3+/siderophore transport system, permease component			Ga0063698_03937	NE	NE							ABC-type Fe3+/siderophore transport system, permease component			Ga0063698_03937	-	-	-	-
	ABC-type Fe3+/siderophore transport system, permease component			Ga0063698_03938	NE	NE							ABC-type Fe3+/siderophore transport system, permease component			Ga0063698_03938	-	-	-	-
	ABC-type Fe3+/siderophore transport system, permease component			-	-	-							ABC-type Fe3+/siderophore transport system, permease component			-	-	-	-	-
	ABC-type Fe3+/siderophore transport system, permease component			-	-	-							ABC-type Fe3+/siderophore transport system, permease component			-	-	-	-	-
	ABC-type Fe3+/siderophore transport system, substrate binding component			Ga0063698_01187	0.407	0.4							ABC-type Fe3+/siderophore transport system, substrate binding component			Ga0063698_01187	1074.48	1082.41	435.958	421.749
	ABC-type Fe3+/siderophore transport system, substrate binding component			Ga0063698_01487	0.374	0.434							ABC-type Fe3+/siderophore transport system, substrate binding component			Ga0063698_01487	878.386	1008.37	326.362	427.744
	ABC-type Fe3+/siderophore transport system, substrate binding component			Ga0063698_01575	0.321	0.302							ABC-type Fe3+/siderophore transport system, substrate binding component			Ga0063698_01575	1292.23	1246.1	413.85	365.62
	ABC-type Fe3+/siderophore transport system, substrate binding component			Ga0063698_01672	0.373	0.366							ABC-type Fe3+/siderophore transport system, substrate binding component			Ga0063698_01672	852.365	699.258	316.627	246.604
	ABC-type Fe3+/siderophore transport system, substrate binding component			Ga0063698_02424	0.298	0.221							ABC-type Fe3+/siderophore transport system, substrate binding component			Ga0063698_02424	4738.77	4004.46	1406.78	864.524
	ABC-type Fe3+/siderophore transport system, substrate binding component			Ga0063698_02794	0.288	0.539							ABC-type Fe3+/siderophore transport system, substrate binding component			Ga0063698_02794	127.108	62.4973	36.5615	33.5764
	ABC-type Fe3+/siderophore transport system, substrate binding component			Ga0063698_03091	1.309	1.252							ABC-type Fe3+/siderophore transport system, substrate binding component			Ga0063698_03091	388.647	463.733	505.033	576.163
	ABC-type Fe3+/siderophore transport system, substrate binding component			Ga0063698_03230	0.228	0.153							ABC-type Fe3+/siderophore transport system, substrate binding component			Ga0063698_03230	29.6767	42.8666	6.74434	5.60482
	ABC-type Fe3+/siderophore transport system, substrate binding component			Ga0063698_03304	0.211	0.163							ABC-type Fe3+/siderophore transport system, substrate binding component			Ga0063698_03304	1869.14	1830.32	392.689	290.621
	ABC-type Fe3+/siderophore transport system, substrate binding component			Ga0063698_03318	0.269	0.277							ABC-type Fe3+/siderophore transport system, substrate binding component			Ga0063698_03318	3587.62	3215.05	961.257	869.794
	ABC-type Fe3+/siderophore transport system, substrate binding component			Ga0063698_03453	0.367	0.433							ABC-type Fe3+/siderophore transport system, substrate binding component			Ga0063698_03453	1205.85	1260.14	440.394	532.289
	ABC-type Fe3+/siderophore transport system, substrate binding component			Ga0063698_03936	0.654	0.632							ABC-type Fe3+/siderophore transport system, substrate binding component			Ga0063698_03936	62.5715	46.097	40.7293	29.3591
	ABC-type Fe3+/siderophore transport system, substrate binding component			-	-	-							ABC-type Fe3+/siderophore transport system, substrate binding component			-	-	-	-	-
	ABC-type Fe3+/siderophore transport system, substrate binding component			-	-	-							ABC-type Fe3+/siderophore transport system, substrate binding component			-	-	-	-	-
	ABC-type Fe3+/siderophore transport system, substrate binding component			-	-	-							ABC-type Fe3+/siderophore transport system, substrate binding component			-	-	-	-	-
Iron release from siderophores	siderophore interacting protein			Ga0063698_01673	0.634	0.584						Iron release from siderophores	siderophore interacting protein			Ga0063698_01673	3307.41	3323.79	2082.21	1894.5
	siderophore interacting protein			Ga0063698_03064	0.445	0.646							siderophore interacting protein			Ga0063698_03064	1628.61	1591.81	721.401	1001.06
	siderophore interacting protein			Ga0063698_03229	NE	NE							siderophore interacting protein			Ga0063698_03229	-	-	-	-
	siderophore interacting protein			Ga0063698_03452	0.425	0.498							siderophore interacting protein			Ga0063698_03452	278.434	328.165	117.739	160.353
	siderophore interacting protein			Ga0063698_03935	0.162	0.13							siderophore interacting protein			Ga0063698_03935	68.9868	39.2713	11.2792	4.7117
	siderophore interacting protein			-	-	-							siderophore interacting protein			-	-	-	-	-
Iron storage	Ferritin		1.16.3.2	Ga0063698_00312	5.422	5.98						Iron storage	Ferritin		1.16.3.2	Ga0063698_00312	895.953	902.496	4825.09	5257.14
aBiological conditions are coded according to the following rules: D21 and D28 correspond to the sampling time (day 21 and day 28, respectively); DH, HA and BA correspond to the presence of D. hansenii, H. alvei and B. aurantiacum, respectively												aBiological conditions are coded according to the following rules: D21 and D28 correspond to the sampling time (day 21 and day 28, respectively); DH, HA and BA correspond to the presence of D. hansenii, H. alvei and B. aurantiacum, respectively
Fold change values are colored according to the following rules: white=no change; slight red=down-regulation and fold change > 0.5; dark red=down-regulation and fold change ≤ 0.5; slight green=up-regulation and fold change < 2;												Normalization was performed against B. aurantiacum: the read numbers were divided by the sum of the reads that mapped to the CDSs of B. aurantiacum and multiplied by a factor 1,000,000.
dark green=up-regulation and fold change ≥ 2. NE=gene not expressed												The color scale represents the abundance of normalized reads, with red indicating low abundance and green indicating high abundance
Diffential expression analysis was conducted using DESeq2 package, adjusted p-value < 0.05												bGenes belonging to the cluster Iron-Brev2 are highlighted in yellow
bGenes belonging to the cluster Iron-Brev2 are highlighted in yellow

[truncated: 5 more sheets: Tables_S14, Tables_S15, Tables_S16, Tables_S17, Tables_S18]
